# Supplementary material for: Constructing inflammatory bowel disease diagnostic models based on k-mer and machine learning
Source: Front Microbiol. 2025 Jun 25;16:1578005. doi: 10.3389/fmicb.2025.1578005 (PMC12239758; doi:10.3389/fmicb.2025.1578005)
Supplement: Supplementary file 1 [file Table_1.csv]

Table S1. Sample Sources and Grouping Information for the Metagenome
Project	Run	group	country	continent
ERP017091	ERR1620255	CD	China	Asia
ERP017091	ERR1620256	CD	China	Asia
ERP017091	ERR1620257	CD	China	Asia
ERP017091	ERR1620258	CD	China	Asia
ERP017091	ERR1620259	CD	China	Asia
ERP017091	ERR1620260	CD	China	Asia
ERP017091	ERR1620261	CD	China	Asia
ERP017091	ERR1620263	CD	China	Asia
ERP017091	ERR1620264	CD	China	Asia
ERP017091	ERR1620265	CD	China	Asia
ERP017091	ERR1620266	CD	China	Asia
ERP017091	ERR1620267	CD	China	Asia
ERP017091	ERR1620268	CD	China	Asia
ERP017091	ERR1620269	CD	China	Asia
ERP017091	ERR1620270	CD	China	Asia
ERP017091	ERR1620271	CD	China	Asia
ERP017091	ERR1620272	CD	China	Asia
ERP017091	ERR1620273	CD	China	Asia
ERP017091	ERR1620274	CD	China	Asia
ERP017091	ERR1620275	CD	China	Asia
ERP017091	ERR1620276	CD	China	Asia
ERP017091	ERR1620277	CD	China	Asia
ERP017091	ERR1620278	CD	China	Asia
ERP017091	ERR1620279	CD	China	Asia
ERP017091	ERR1620280	CD	China	Asia
ERP017091	ERR1620281	CD	China	Asia
ERP017091	ERR1620282	CD	China	Asia
ERP017091	ERR1620283	CD	China	Asia
ERP017091	ERR1620284	CD	China	Asia
ERP017091	ERR1620285	CD	China	Asia
ERP017091	ERR1620286	CD	China	Asia
ERP017091	ERR1620287	CD	China	Asia
ERP017091	ERR1620288	CD	China	Asia
ERP017091	ERR1620289	CD	China	Asia
ERP017091	ERR1620290	CD	China	Asia
ERP017091	ERR1620291	CD	China	Asia
ERP017091	ERR1620293	CD	China	Asia
ERP017091	ERR1620294	CD	China	Asia
ERP017091	ERR1620295	CD	China	Asia
ERP017091	ERR1620296	CD	China	Asia
ERP017091	ERR1620297	CD	China	Asia
ERP017091	ERR1620298	CD	China	Asia
ERP017091	ERR1620300	CD	China	Asia
ERP017091	ERR1620301	CD	China	Asia
ERP017091	ERR1620302	CD	China	Asia
ERP017091	ERR1620303	CD	China	Asia
ERP017091	ERR1620304	CD	China	Asia
ERP017091	ERR1620305	CD	China	Asia
ERP017091	ERR1620306	CD	China	Asia
ERP017091	ERR1620307	CD	China	Asia
ERP017091	ERR1620308	CD	China	Asia
ERP017091	ERR1620309	CD	China	Asia
ERP017091	ERR1620310	CD	China	Asia
ERP017091	ERR1620311	CD	China	Asia
ERP017091	ERR1620312	CD	China	Asia
ERP017091	ERR1620313	CD	China	Asia
ERP017091	ERR1620314	CD	China	Asia
ERP017091	ERR1620315	CD	China	Asia
ERP017091	ERR1620316	CD	China	Asia
ERP017091	ERR1620317	CD	China	Asia
ERP017091	ERR1620318	CD	China	Asia
ERP017091	ERR1620319	CD	China	Asia
ERP017091	ERR1620320	CD	China	Asia
ERP017091	ERR1620322	CD	China	Asia
ERP017091	ERR1620323	CD	China	Asia
ERP017091	ERR1620325	CD	China	Asia
ERP017091	ERR1620326	CD	China	Asia
ERP017091	ERR1620327	CD	China	Asia
ERP017091	ERR1620328	CD	China	Asia
ERP017091	ERR1620329	CD	China	Asia
ERP017091	ERR1620330	CD	China	Asia
ERP017091	ERR1620331	CD	China	Asia
ERP017091	ERR1620336	CD	China	Asia
ERP017091	ERR1620337	CD	China	Asia
ERP017091	ERR1620338	CD	China	Asia
ERP017091	ERR1620339	CD	China	Asia
ERP017091	ERR1620340	CD	China	Asia
ERP017091	ERR1620341	CD	China	Asia
ERP017091	ERR1620343	CD	China	Asia
ERP017091	ERR1620344	CD	China	Asia
ERP017091	ERR1620345	CD	China	Asia
ERP017091	ERR1620346	CD	China	Asia
ERP017091	ERR1620347	CD	China	Asia
ERP017091	ERR1620348	CD	China	Asia
ERP017091	ERR1620349	CD	China	Asia
ERP017091	ERR1620350	CD	China	Asia
ERP017091	ERR1620351	CD	China	Asia
ERP017091	ERR1620352	CD	China	Asia
ERP017091	ERR1620353	CD	China	Asia
ERP017091	ERR1620354	CD	China	Asia
ERP017091	ERR1620355	CD	China	Asia
ERP017091	ERR1620356	CD	China	Asia
ERP017091	ERR1620357	CD	China	Asia
ERP017091	ERR1620358	CD	China	Asia
ERP017091	ERR1620359	CD	China	Asia
ERP017091	ERR1620360	CD	China	Asia
ERP017091	ERR1620361	CD	China	Asia
ERP017091	ERR1620362	CD	China	Asia
ERP017091	ERR1620364	CD	China	Asia
ERP017091	ERR1620365	CD	China	Asia
ERP017091	ERR1620366	CD	China	Asia
ERP017091	ERR1620367	CD	China	Asia
ERP017091	ERR1620368	CD	China	Asia
ERP017091	ERR1620369	CD	China	Asia
ERP017091	ERR1620370	CD	China	Asia
ERP017091	ERR1620372	CD	China	Asia
ERP017091	ERR1620374	CD	China	Asia
ERP017091	ERR1620376	CD	China	Asia
ERP017091	ERR1620377	CD	China	Asia
SRP075633	SRR3582131	CD	USA	North America
SRP075633	SRR3582132	CD	USA	North America
SRP075633	SRR3582135	CD	USA	North America
SRP075633	SRR3582136	CD	USA	North America
SRP075633	SRR3582137	CD	USA	North America
SRP075633	SRR3582138	CD	USA	North America
SRP075633	SRR3582139	CD	USA	North America
SRP075633	SRR3582140	CD	USA	North America
SRP075633	SRR3582141	CD	USA	North America
SRP075633	SRR3582143	CD	USA	North America
SRP075633	SRR3582144	CD	USA	North America
SRP075633	SRR3582145	CD	USA	North America
SRP075633	SRR3582146	CD	USA	North America
SRP075633	SRR3582147	CD	USA	North America
SRP075633	SRR3582148	CD	USA	North America
SRP075633	SRR3582149	CD	USA	North America
SRP075633	SRR3582150	CD	USA	North America
SRP075633	SRR3582151	CD	USA	North America
SRP075633	SRR3582152	CD	USA	North America
SRP075633	SRR3582153	CD	USA	North America
SRP075633	SRR3582154	CD	USA	North America
SRP075633	SRR3582155	CD	USA	North America
SRP075633	SRR3582156	CD	USA	North America
SRP075633	SRR3582157	CD	USA	North America
SRP075633	SRR3582159	CD	USA	North America
SRP075633	SRR3582160	CD	USA	North America
SRP075633	SRR3582161	CD	USA	North America
SRP075633	SRR3582162	CD	USA	North America
SRP075633	SRR3582163	CD	USA	North America
SRP075633	SRR3582164	CD	USA	North America
SRP075633	SRR3582165	CD	USA	North America
SRP075633	SRR3582166	CD	USA	North America
SRP075633	SRR3582167	CD	USA	North America
SRP075633	SRR3582168	CD	USA	North America
SRP075633	SRR3582169	CD	USA	North America
SRP075633	SRR3582170	CD	USA	North America
SRP075633	SRR3582171	CD	USA	North America
SRP075633	SRR3582172	CD	USA	North America
SRP075633	SRR3582173	CD	USA	North America
SRP075633	SRR3582174	CD	USA	North America
SRP075633	SRR3582175	CD	USA	North America
SRP075633	SRR3582176	CD	USA	North America
SRP075633	SRR3582177	CD	USA	North America
SRP075633	SRR3582178	CD	USA	North America
SRP075633	SRR3582180	CD	USA	North America
SRP075633	SRR3582181	CD	USA	North America
SRP075633	SRR3582182	CD	USA	North America
SRP075633	SRR3582183	CD	USA	North America
SRP075633	SRR3582134	NC	USA	North America
SRP075633	SRR3582142	NC	USA	North America
SRP075633	SRR3582158	NC	USA	North America
SRP075633	SRR3582179	NC	USA	North America
PRJNA737472	SRR14874720	UC	USA	North America
PRJNA737472	SRR14874734	UC	USA	North America
PRJNA737472	SRR14874822	UC	USA	North America
PRJNA737472	SRR14874824	UC	USA	North America
PRJNA737472	SRR14874825	UC	USA	North America
PRJNA737472	SRR14874833	UC	USA	North America
PRJNA737472	SRR14874834	UC	USA	North America
PRJNA737472	SRR14874764	UC	USA	North America
PRJNA737472	SRR14874773	UC	USA	North America
PRJNA737472	SRR14874774	UC	USA	North America
PRJNA737472	SRR14874679	NC	USA	North America
PRJNA737472	SRR14874680	NC	USA	North America
PRJNA737472	SRR14874685	NC	USA	North America
PRJNA737472	SRR14874690	NC	USA	North America
PRJNA737472	SRR14874691	NC	USA	North America
PRJNA737472	SRR14874694	NC	USA	North America
PRJNA737472	SRR14874695	NC	USA	North America
PRJNA737472	SRR14874696	NC	USA	North America
PRJNA737472	SRR14874697	NC	USA	North America
PRJNA737472	SRR14874698	NC	USA	North America
PRJNA737472	SRR14874701	NC	USA	North America
PRJNA737472	SRR14874702	NC	USA	North America
PRJNA737472	SRR14874706	NC	USA	North America
PRJNA737472	SRR14874707	NC	USA	North America
PRJNA737472	SRR14874708	NC	USA	North America
PRJNA737472	SRR14874709	NC	USA	North America
PRJNA737472	SRR14874711	NC	USA	North America
PRJNA737472	SRR14874712	NC	USA	North America
PRJNA737472	SRR14874780	NC	USA	North America
PRJNA737472	SRR14874785	NC	USA	North America
PRJNA737472	SRR14874786	NC	USA	North America
PRJNA737472	SRR14874789	NC	USA	North America
SRP131166	SRR6504915	CD	China	Asia
SRP131166	SRR6504914	CD	China	Asia
SRP131166	SRR6504917	CD	China	Asia
SRP131166	SRR6504911	CD	China	Asia
SRP131166	SRR6504910	CD	China	Asia
SRP131166	SRR6504880	CD	China	Asia
SRP131166	SRR6504877	CD	China	Asia
SRP131166	SRR6504921	CD	China	Asia
SRP131166	SRR6504920	CD	China	Asia
SRP131166	SRR6504866	CD	China	Asia
SRP131166	SRR6504865	CD	China	Asia
SRP131166	SRR6504864	CD	China	Asia
SRP131166	SRR6504863	CD	China	Asia
SRP131166	SRR6504862	CD	China	Asia
SRP131166	SRR6504861	CD	China	Asia
SRP131166	SRR6504860	CD	China	Asia
SRP131166	SRR6504859	CD	China	Asia
SRP131166	SRR6504870	CD	China	Asia
SRP131166	SRR6504869	CD	China	Asia
SRP131166	SRR6504897	CD	China	Asia
SRP131166	SRR6504898	CD	China	Asia
SRP131166	SRR6504895	CD	China	Asia
SRP131166	SRR6504896	CD	China	Asia
SRP131166	SRR6504893	CD	China	Asia
SRP131166	SRR6504894	CD	China	Asia
SRP131166	SRR6504891	CD	China	Asia
SRP131166	SRR6504892	CD	China	Asia
SRP131166	SRR6504889	CD	China	Asia
SRP131166	SRR6504890	CD	China	Asia
SRP131166	SRR6504856	CD	China	Asia
SRP131166	SRR6504855	CD	China	Asia
SRP131166	SRR6504858	CD	China	Asia
SRP131166	SRR6504857	CD	China	Asia
SRP131166	SRR6504852	CD	China	Asia
SRP131166	SRR6504851	CD	China	Asia
SRP131166	SRR6504854	CD	China	Asia
SRP131166	SRR6504853	CD	China	Asia
SRP131166	SRR6504848	CD	China	Asia
SRP131166	SRR6504847	CD	China	Asia
SRP131166	SRR6504887	CD	China	Asia
SRP131166	SRR6504888	NC	China	Asia
SRP131166	SRR6504876	NC	China	Asia
SRP131166	SRR6504883	NC	China	Asia
SRP131166	SRR6504884	NC	China	Asia
SRP131166	SRR6504885	NC	China	Asia
SRP131166	SRR6504886	NC	China	Asia
SRP131166	SRR6504899	NC	China	Asia
SRP131166	SRR6504903	NC	China	Asia
SRP131166	SRR6504878	NC	China	Asia
SRP131166	SRR6504881	NC	China	Asia
SRP131166	SRR6504918	NC	China	Asia
SRP131166	SRR6504904	NC	China	Asia
SRP131166	SRR6504900	NC	China	Asia
SRP131166	SRR6504882	UC	China	Asia
SRP131166	SRR6504846	UC	China	Asia
SRP131166	SRR6504843	UC	China	Asia
SRP131166	SRR6504908	UC	China	Asia
SRP131166	SRR6504902	UC	China	Asia
SRP131166	SRR6504849	UC	China	Asia
SRP131166	SRR6504868	UC	China	Asia
SRP131166	SRR6504871	UC	China	Asia
SRP131166	SRR6504907	UC	China	Asia
SRP131166	SRR6504875	UC	China	Asia
SRP131166	SRR6504874	UC	China	Asia
SRP131166	SRR6504901	UC	China	Asia
SRP131166	SRR6504906	UC	China	Asia
SRP131166	SRR6504879	UC	China	Asia
SRP131166	SRR6504872	UC	China	Asia
SRP131166	SRR6504850	UC	China	Asia
SRP131166	SRR6504905	UC	China	Asia
SRP131166	SRR6504909	UC	China	Asia
SRP131166	SRR6504923	UC	China	Asia
SRP131166	SRR6504922	UC	China	Asia
