# Supplementary material for: Constructing inflammatory bowel disease diagnostic models based on k-mer and machine learning
Source: Front Microbiol. 2025 Jun 25;16:1578005. doi: 10.3389/fmicb.2025.1578005 (PMC12239758; doi:10.3389/fmicb.2025.1578005)
Supplement: Supplementary file 2 [file Table_2.csv]

Table S2. Sample Sources and Grouping Information for the Amplicon
Project	Run	Continent	Country	Group
PRJEB7166	ERR895178	Europe	Spain	NC
PRJEB7166	ERR895182	Europe	Spain	NC
PRJEB7166	ERR895186	Europe	Spain	NC
PRJEB7166	ERR895190	Europe	Spain	NC
PRJEB7166	ERR895194	Europe	Spain	NC
PRJEB7166	ERR895198	Europe	Spain	NC
PRJEB7166	ERR895202	Europe	Spain	NC
PRJEB7166	ERR895206	Europe	Spain	NC
PRJEB7166	ERR895210	Europe	Spain	NC
PRJEB7166	ERR895214	Europe	Spain	NC
PRJEB7166	ERR895218	Europe	Spain	NC
PRJEB7166	ERR895222	Europe	Spain	NC
PRJEB7166	ERR895226	Europe	Spain	CD
PRJEB7166	ERR895229	Europe	Spain	CD
PRJEB7166	ERR895237	Europe	Spain	CD
PRJEB7166	ERR895249	Europe	Spain	CD
PRJEB7166	ERR895257	Europe	Spain	CD
PRJEB7166	ERR895265	Europe	Spain	CD
PRJEB7166	ERR895277	Europe	Spain	CD
PRJEB7166	ERR895285	Europe	Spain	CD
PRJEB7166	ERR895293	Europe	Spain	CD
PRJEB7166	ERR895300	Europe	Spain	CD
PRJEB7166	ERR895308	Europe	Spain	CD
PRJEB7166	ERR895320	Europe	Spain	CD
PRJEB7166	ERR895332	Europe	Spain	CD
PRJEB7166	ERR895336	Europe	Spain	CD
PRJNA316059	SRR3289878	Europe	Italy	NC
PRJNA316059	SRR3289879	Europe	Italy	NC
PRJNA316059	SRR3289880	Europe	Italy	NC
PRJNA316059	SRR3289881	Europe	Italy	NC
PRJNA316059	SRR3289882	Europe	Italy	NC
PRJNA316059	SRR3289883	Europe	Italy	NC
PRJNA316059	SRR3289884	Europe	Italy	UC
PRJNA316059	SRR3289895	Europe	Italy	UC
PRJNA316059	SRR3289922	Europe	Italy	UC
PRJNA316059	SRR3289923	Europe	Italy	NC
PRJNA316059	SRR3289924	Europe	Italy	UC
PRJNA316059	SRR3289925	Europe	Italy	UC
PRJNA316059	SRR3289926	Europe	Italy	UC
PRJNA316059	SRR3289928	Europe	Italy	UC
PRJNA316059	SRR3289930	Europe	Italy	UC
PRJNA316059	SRR3289935	Europe	Italy	UC
PRJNA316059	SRR3289936	Europe	Italy	UC
PRJNA316059	SRR3289937	Europe	Italy	UC
PRJNA316059	SRR3289940	Europe	Italy	NC
PRJNA316059	SRR3289956	Europe	Italy	NC
PRJNA316059	SRR3289968	Europe	Italy	NC
PRJNA316059	SRR3289975	Europe	Italy	NC
PRJNA316059	SRR3289976	Europe	Italy	NC
PRJNA316059	SRR3289977	Europe	Italy	NC
PRJNA316059	SRR3289978	Europe	Italy	NC
PRJNA316059	SRR3290064	Europe	Italy	UC
PRJNA316059	SRR3290065	Europe	Italy	UC
PRJNA316059	SRR3290066	Europe	Italy	UC
PRJNA368966	SRR5218304	Europe	Czech	UC
PRJNA368966	SRR5218336	Europe	Czech	UC
PRJNA368966	SRR5218337	Europe	Czech	UC
PRJNA368966	SRR5218338	Europe	Czech	UC
PRJNA368966	SRR5218339	Europe	Czech	UC
PRJNA368966	SRR5218340	Europe	Czech	UC
PRJNA368966	SRR5218341	Europe	Czech	UC
PRJNA368966	SRR5218342	Europe	Czech	UC
PRJNA368966	SRR5218343	Europe	Czech	UC
PRJNA368966	SRR5218344	Europe	Czech	UC
PRJNA368966	SRR5218345	Europe	Czech	UC
PRJNA368966	SRR5218346	Europe	Czech	UC
PRJNA368966	SRR5218347	Europe	Czech	UC
PRJNA368966	SRR5218348	Europe	Czech	UC
PRJNA368966	SRR5218349	Europe	Czech	UC
PRJNA368966	SRR5218350	Europe	Czech	UC
PRJNA368966	SRR5218351	Europe	Czech	UC
PRJNA368966	SRR5218352	Europe	Czech	UC
PRJNA368966	SRR5218353	Europe	Czech	UC
PRJNA368966	SRR5218354	Europe	Czech	UC
PRJNA368966	SRR5218355	Europe	Czech	UC
PRJNA368966	SRR5218356	Europe	Czech	UC
PRJNA368966	SRR5218357	Europe	Czech	UC
PRJNA368966	SRR5218358	Europe	Czech	UC
PRJNA368966	SRR5218359	Europe	Czech	UC
PRJNA368966	SRR5218360	Europe	Czech	UC
PRJNA368966	SRR5218361	Europe	Czech	UC
PRJNA368966	SRR5218362	Europe	Czech	UC
PRJNA368966	SRR5218363	Europe	Czech	UC
PRJNA368966	SRR5218364	Europe	Czech	UC
PRJNA368966	SRR5218365	Europe	Czech	UC
PRJNA368966	SRR5218366	Europe	Czech	UC
PRJNA368966	SRR5218367	Europe	Czech	UC
PRJNA368966	SRR5218291	Europe	Czech	NC
PRJNA368966	SRR5218305	Europe	Czech	NC
PRJNA368966	SRR5218306	Europe	Czech	NC
PRJNA368966	SRR5218307	Europe	Czech	NC
PRJNA368966	SRR5218308	Europe	Czech	NC
PRJNA368966	SRR5218309	Europe	Czech	NC
PRJNA368966	SRR5218310	Europe	Czech	NC
PRJNA368966	SRR5218311	Europe	Czech	NC
PRJNA368966	SRR5218312	Europe	Czech	NC
PRJNA368966	SRR5218313	Europe	Czech	NC
PRJNA368966	SRR5218314	Europe	Czech	NC
PRJNA368966	SRR5218315	Europe	Czech	NC
PRJNA368966	SRR5218316	Europe	Czech	NC
PRJNA368966	SRR5218317	Europe	Czech	NC
PRJNA368966	SRR5218318	Europe	Czech	NC
PRJNA368966	SRR5218319	Europe	Czech	NC
PRJNA368966	SRR5218320	Europe	Czech	NC
PRJNA368966	SRR5218321	Europe	Czech	NC
PRJNA368966	SRR5218322	Europe	Czech	NC
PRJNA368966	SRR5218323	Europe	Czech	NC
PRJNA368966	SRR5218324	Europe	Czech	NC
PRJNA368966	SRR5218325	Europe	Czech	NC
PRJNA368966	SRR5218326	Europe	Czech	NC
PRJNA368966	SRR5218327	Europe	Czech	NC
PRJNA368966	SRR5218328	Europe	Czech	NC
PRJNA368966	SRR5218329	Europe	Czech	NC
PRJNA368966	SRR5218330	Europe	Czech	NC
PRJNA368966	SRR5218331	Europe	Czech	NC
PRJNA368966	SRR5218332	Europe	Czech	NC
PRJNA368966	SRR5218333	Europe	Czech	NC
PRJNA368966	SRR5218334	Europe	Czech	NC
PRJNA368966	SRR5218335	Europe	Czech	NC
PRJNA450340	SRR8534034	North America	Canada	CD
PRJNA450340	SRR8534035	North America	Canada	CD
PRJNA450340	SRR8534036	North America	Canada	CD
PRJNA450340	SRR8534037	North America	Canada	CD
PRJNA450340	SRR8534038	North America	Canada	CD
PRJNA450340	SRR8534039	North America	Canada	CD
PRJNA450340	SRR8534040	North America	Canada	CD
PRJNA450340	SRR8534041	North America	Canada	CD
PRJNA450340	SRR8534042	North America	Canada	CD
PRJNA450340	SRR8534055	North America	Canada	CD
PRJNA450340	SRR8534057	North America	Canada	CD
PRJNA450340	SRR8534058	North America	Canada	CD
PRJNA450340	SRR8534074	North America	Canada	CD
PRJNA450340	SRR8534076	North America	Canada	CD
PRJNA450340	SRR8534085	North America	Canada	CD
PRJNA450340	SRR8534086	North America	Canada	CD
PRJNA450340	SRR8534088	North America	Canada	CD
PRJNA450340	SRR8534089	North America	Canada	CD
PRJNA450340	SRR8534091	North America	Canada	CD
PRJNA450340	SRR8534092	North America	Canada	CD
PRJNA450340	SRR8534093	North America	Canada	CD
PRJNA450340	SRR8534094	North America	Canada	CD
PRJNA450340	SRR8534095	North America	Canada	CD
PRJNA450340	SRR8534096	North America	Canada	CD
PRJNA450340	SRR8534097	North America	Canada	CD
PRJNA450340	SRR8534098	North America	Canada	CD
PRJNA450340	SRR8534124	North America	Canada	CD
PRJNA450340	SRR8534125	North America	Canada	CD
PRJNA450340	SRR8534131	North America	Canada	CD
PRJNA450340	SRR8534171	North America	Canada	CD
PRJNA450340	SRR8534172	North America	Canada	CD
PRJNA450340	SRR8534200	North America	Canada	CD
PRJNA450340	SRR8534203	North America	Canada	CD
PRJNA450340	SRR8534229	North America	Canada	CD
PRJNA450340	SRR8534230	North America	Canada	CD
PRJNA450340	SRR8534231	North America	Canada	CD
PRJNA450340	SRR8534233	North America	Canada	CD
PRJNA450340	SRR8534236	North America	Canada	CD
PRJNA450340	SRR8534237	North America	Canada	CD
PRJNA450340	SRR8534238	North America	Canada	CD
PRJNA450340	SRR8534239	North America	Canada	CD
PRJNA450340	SRR8534241	North America	Canada	CD
PRJNA450340	SRR8534043	North America	Canada	NC
PRJNA450340	SRR8534044	North America	Canada	NC
PRJNA450340	SRR8534045	North America	Canada	NC
PRJNA450340	SRR8534046	North America	Canada	NC
PRJNA450340	SRR8534047	North America	Canada	NC
PRJNA450340	SRR8534049	North America	Canada	NC
PRJNA450340	SRR8534050	North America	Canada	NC
PRJNA450340	SRR8534065	North America	Canada	NC
PRJNA450340	SRR8534077	North America	Canada	NC
PRJNA450340	SRR8534079	North America	Canada	NC
PRJNA450340	SRR8534080	North America	Canada	NC
PRJNA450340	SRR8534081	North America	Canada	NC
PRJNA450340	SRR8534082	North America	Canada	NC
PRJNA450340	SRR8534084	North America	Canada	NC
PRJNA450340	SRR8534087	North America	Canada	NC
PRJNA450340	SRR8534090	North America	Canada	NC
PRJNA450340	SRR8534099	North America	Canada	NC
PRJNA450340	SRR8534100	North America	Canada	NC
PRJNA450340	SRR8534109	North America	Canada	NC
PRJNA450340	SRR8534114	North America	Canada	NC
PRJNA450340	SRR8534123	North America	Canada	NC
PRJNA450340	SRR8534127	North America	Canada	NC
PRJNA450340	SRR8534133	North America	Canada	NC
PRJNA450340	SRR8534143	North America	Canada	NC
PRJNA450340	SRR8534146	North America	Canada	NC
PRJNA450340	SRR8534147	North America	Canada	NC
PRJNA450340	SRR8534148	North America	Canada	NC
PRJNA450340	SRR8534159	North America	Canada	NC
PRJNA450340	SRR8534160	North America	Canada	NC
PRJNA450340	SRR8534173	North America	Canada	NC
PRJNA450340	SRR8534182	North America	Canada	NC
PRJNA450340	SRR8534185	North America	Canada	NC
PRJNA450340	SRR8534186	North America	Canada	NC
PRJNA450340	SRR8534187	North America	Canada	NC
PRJNA450340	SRR8534188	North America	Canada	NC
PRJNA450340	SRR8534209	North America	Canada	NC
PRJNA450340	SRR8534210	North America	Canada	NC
PRJNA450340	SRR8534213	North America	Canada	NC
PRJNA450340	SRR8534214	North America	Canada	NC
PRJNA450340	SRR8534215	North America	Canada	NC
PRJNA450340	SRR8534216	North America	Canada	NC
PRJNA450340	SRR8534217	North America	Canada	NC
PRJNA450340	SRR8534218	North America	Canada	NC
PRJNA450340	SRR8534240	North America	Canada	NC
PRJNA450340	SRR8534250	North America	Canada	NC
PRJNA450340	SRR8534251	North America	Canada	NC
PRJNA450340	SRR8534252	North America	Canada	NC
PRJNA450340	SRR8534033	North America	Canada	UC
PRJNA450340	SRR8534056	North America	Canada	UC
PRJNA450340	SRR8534059	North America	Canada	UC
PRJNA450340	SRR8534060	North America	Canada	UC
PRJNA450340	SRR8534061	North America	Canada	UC
PRJNA450340	SRR8534062	North America	Canada	UC
PRJNA450340	SRR8534063	North America	Canada	UC
PRJNA450340	SRR8534064	North America	Canada	UC
PRJNA450340	SRR8534069	North America	Canada	UC
PRJNA450340	SRR8534075	North America	Canada	UC
PRJNA450340	SRR8534126	North America	Canada	UC
PRJNA450340	SRR8534128	North America	Canada	UC
PRJNA450340	SRR8534199	North America	Canada	UC
PRJNA450340	SRR8534201	North America	Canada	UC
PRJNA450340	SRR8534202	North America	Canada	UC
PRJNA450340	SRR8534204	North America	Canada	UC
PRJNA450340	SRR8534205	North America	Canada	UC
PRJNA450340	SRR8534206	North America	Canada	UC
PRJNA450340	SRR8534207	North America	Canada	UC
PRJNA450340	SRR8534208	North America	Canada	UC
PRJNA450340	SRR8534219	North America	Canada	UC
PRJNA450340	SRR8534220	North America	Canada	UC
PRJNA450340	SRR8534221	North America	Canada	UC
PRJNA450340	SRR8534222	North America	Canada	UC
PRJNA450340	SRR8534223	North America	Canada	UC
PRJNA450340	SRR8534224	North America	Canada	UC
PRJNA450340	SRR8534225	North America	Canada	UC
PRJNA450340	SRR8534232	North America	Canada	UC
PRJNA450340	SRR8534234	North America	Canada	UC
PRJNA450340	SRR8534235	North America	Canada	UC
PRJNA450340	SRR8534242	North America	Canada	UC
PRJNA450340	SRR8534243	North America	Canada	UC
PRJNA450340	SRR8534244	North America	Canada	UC
PRJNA450340	SRR8534245	North America	Canada	UC
PRJNA450340	SRR8534246	North America	Canada	UC
PRJNA450340	SRR8534247	North America	Canada	UC
PRJNA450340	SRR8534248	North America	Canada	UC
PRJNA450340	SRR8534249	North America	Canada	UC
PRJNA450340	SRR8534253	North America	Canada	UC
PRJNA450340	SRR8534254	North America	Canada	UC
PRJNA450540	SRR7013947	Asia	Israel	NC
PRJNA450540	SRR7013948	Asia	Israel	NC
PRJNA450540	SRR7013949	Asia	Israel	NC
PRJNA450540	SRR7013950	Asia	Israel	NC
PRJNA450540	SRR7013951	Asia	Israel	NC
PRJNA450540	SRR7013952	Asia	Israel	NC
PRJNA450540	SRR7013953	Asia	Israel	CD
PRJNA450540	SRR7013954	Asia	Israel	CD
PRJNA450540	SRR7013955	Asia	Israel	CD
PRJNA450540	SRR7013956	Asia	Israel	CD
PRJNA450540	SRR7013957	Asia	Israel	CD
PRJNA450540	SRR7013958	Asia	Israel	CD
PRJNA450540	SRR7013959	Asia	Israel	CD
PRJNA450540	SRR7013960	Asia	Israel	CD
PRJNA450540	SRR7013961	Asia	Israel	CD
PRJNA450540	SRR7013962	Asia	Israel	CD
PRJNA450540	SRR7013963	Asia	Israel	CD
PRJNA450540	SRR7013964	Asia	Israel	CD
PRJNA450540	SRR7013965	Asia	Israel	CD
PRJNA450540	SRR7013966	Asia	Israel	CD
PRJNA450540	SRR7013967	Asia	Israel	CD
PRJNA450540	SRR7013968	Asia	Israel	CD
PRJNA450540	SRR7013969	Asia	Israel	CD
PRJNA450540	SRR7013970	Asia	Israel	CD
PRJNA450540	SRR7013971	Asia	Israel	CD
PRJNA450540	SRR7013972	Asia	Israel	CD
PRJNA450540	SRR7013973	Asia	Israel	CD
PRJNA450540	SRR7013974	Asia	Israel	CD
PRJNA450540	SRR7013975	Asia	Israel	CD
PRJNA450540	SRR7013976	Asia	Israel	CD
PRJNA450540	SRR7013977	Asia	Israel	CD
PRJNA450540	SRR7013978	Asia	Israel	CD
PRJNA450540	SRR7013979	Asia	Israel	NC
PRJNA450540	SRR7013980	Asia	Israel	NC
PRJNA450540	SRR7013981	Asia	Israel	NC
PRJNA450540	SRR7013982	Asia	Israel	NC
PRJNA450540	SRR7013983	Asia	Israel	NC
PRJNA450540	SRR7013984	Asia	Israel	NC
PRJNA450540	SRR7013985	Asia	Israel	CD
PRJNA450540	SRR7013986	Asia	Israel	CD
PRJNA450540	SRR7013987	Asia	Israel	CD
PRJNA450540	SRR7013988	Asia	Israel	CD
PRJNA450540	SRR7013989	Asia	Israel	CD
PRJNA450540	SRR7013990	Asia	Israel	CD
PRJNA450540	SRR7013991	Asia	Israel	CD
PRJNA450540	SRR7013992	Asia	Israel	CD
PRJNA450540	SRR7013993	Asia	Israel	CD
PRJNA450540	SRR7013994	Asia	Israel	CD
PRJNA450540	SRR7013995	Asia	Israel	CD
PRJNA450540	SRR7013996	Asia	Israel	CD
PRJNA450540	SRR7013997	Asia	Israel	CD
PRJNA450540	SRR7013998	Asia	Israel	CD
PRJNA450540	SRR7013999	Asia	Israel	CD
PRJNA450540	SRR7014000	Asia	Israel	CD
PRJNA450540	SRR7014001	Asia	Israel	CD
PRJNA450540	SRR7014002	Asia	Israel	NC
PRJNA450540	SRR7014003	Asia	Israel	CD
PRJNA450540	SRR7014004	Asia	Israel	CD
PRJNA450540	SRR7014005	Asia	Israel	CD
PRJNA450540	SRR7014006	Asia	Israel	CD
PRJNA450540	SRR7014007	Asia	Israel	CD
PRJNA450540	SRR7014008	Asia	Israel	CD
PRJNA450540	SRR7014009	Asia	Israel	CD
PRJNA450540	SRR7014010	Asia	Israel	CD
PRJNA450540	SRR7014011	Asia	Israel	CD
PRJNA450540	SRR7014012	Asia	Israel	CD
PRJNA450540	SRR7014013	Asia	Israel	CD
PRJNA450540	SRR7014014	Asia	Israel	CD
PRJNA450540	SRR7014015	Asia	Israel	CD
PRJNA450540	SRR7014016	Asia	Israel	CD
PRJNA450540	SRR7014017	Asia	Israel	CD
PRJNA450540	SRR7014018	Asia	Israel	CD
PRJNA450540	SRR7014019	Asia	Israel	CD
PRJNA450540	SRR7014020	Asia	Israel	CD
PRJNA450540	SRR7014021	Asia	Israel	CD
PRJNA450540	SRR7014022	Asia	Israel	CD
PRJNA450540	SRR7014023	Asia	Israel	CD
PRJNA450540	SRR7014024	Asia	Israel	CD
PRJNA450540	SRR7014025	Asia	Israel	CD
PRJNA450540	SRR7014026	Asia	Israel	CD
PRJNA450540	SRR7014027	Asia	Israel	CD
PRJNA450540	SRR7014028	Asia	Israel	CD
PRJNA450540	SRR7014029	Asia	Israel	CD
PRJNA450540	SRR7014030	Asia	Israel	CD
PRJNA450540	SRR7014031	Asia	Israel	CD
PRJNA450540	SRR7014032	Asia	Israel	CD
PRJNA450540	SRR7014033	Asia	Israel	CD
PRJNA450540	SRR7014034	Asia	Israel	CD
PRJNA450540	SRR7014035	Asia	Israel	CD
PRJNA450540	SRR7014036	Asia	Israel	CD
PRJNA450540	SRR7014037	Asia	Israel	CD
PRJNA450540	SRR7014038	Asia	Israel	CD
PRJNA450540	SRR7014039	Asia	Israel	CD
PRJNA450540	SRR7014040	Asia	Israel	CD
PRJNA450540	SRR7014041	Asia	Israel	CD
PRJNA450540	SRR7014042	Asia	Israel	CD
PRJNA450540	SRR7014043	Asia	Israel	CD
PRJNA450540	SRR7014044	Asia	Israel	CD
PRJNA450540	SRR7014045	Asia	Israel	CD
PRJNA450540	SRR7014046	Asia	Israel	CD
PRJNA450540	SRR7014047	Asia	Israel	CD
PRJNA450540	SRR7014048	Asia	Israel	CD
PRJNA450540	SRR7014049	Asia	Israel	CD
PRJNA450540	SRR7014050	Asia	Israel	CD
PRJNA450540	SRR7014051	Asia	Israel	CD
PRJNA450540	SRR7014052	Asia	Israel	CD
PRJNA450540	SRR7014053	Asia	Israel	CD
PRJNA450540	SRR7014054	Asia	Israel	CD
PRJNA450540	SRR7014055	Asia	Israel	CD
PRJNA450540	SRR7014056	Asia	Israel	CD
PRJNA450540	SRR7014057	Asia	Israel	CD
PRJNA450540	SRR7014058	Asia	Israel	CD
PRJNA450540	SRR7014059	Asia	Israel	CD
PRJNA450540	SRR7014060	Asia	Israel	CD
PRJNA450540	SRR7014061	Asia	Israel	CD
PRJNA450540	SRR7014062	Asia	Israel	CD
PRJNA450540	SRR7014063	Asia	Israel	CD
PRJNA450540	SRR7014064	Asia	Israel	CD
PRJNA450540	SRR7014065	Asia	Israel	CD
PRJNA450540	SRR7014066	Asia	Israel	CD
PRJNA450540	SRR7014067	Asia	Israel	CD
PRJNA450540	SRR7014068	Asia	Israel	CD
PRJNA450540	SRR7014069	Asia	Israel	CD
PRJNA450540	SRR7014070	Asia	Israel	CD
PRJNA450540	SRR7014071	Asia	Israel	CD
PRJNA450540	SRR7014072	Asia	Israel	CD
PRJNA450540	SRR7014073	Asia	Israel	CD
PRJNA450540	SRR7014074	Asia	Israel	CD
PRJNA450540	SRR7014075	Asia	Israel	CD
PRJNA450540	SRR7014076	Asia	Israel	CD
PRJNA450540	SRR7014077	Asia	Israel	CD
PRJNA450540	SRR7014078	Asia	Israel	CD
PRJNA450540	SRR7014079	Asia	Israel	CD
PRJNA450540	SRR7014080	Asia	Israel	CD
PRJNA450540	SRR7014081	Asia	Israel	CD
PRJNA450540	SRR7014082	Asia	Israel	CD
PRJNA450540	SRR7014083	Asia	Israel	CD
PRJNA450540	SRR7014084	Asia	Israel	CD
PRJNA450540	SRR7014085	Asia	Israel	CD
PRJNA450540	SRR7014086	Asia	Israel	CD
PRJNA450540	SRR7014087	Asia	Israel	CD
PRJNA450540	SRR7014088	Asia	Israel	CD
PRJNA450540	SRR7014089	Asia	Israel	CD
PRJNA450540	SRR7014090	Asia	Israel	CD
PRJNA450540	SRR7014091	Asia	Israel	CD
PRJNA450540	SRR7014092	Asia	Israel	CD
PRJNA450540	SRR7014093	Asia	Israel	CD
PRJNA450540	SRR7014094	Asia	Israel	CD
PRJNA450540	SRR7014095	Asia	Israel	CD
PRJNA450540	SRR7014096	Asia	Israel	CD
PRJNA450540	SRR7014097	Asia	Israel	CD
PRJNA450540	SRR7014098	Asia	Israel	CD
PRJNA450540	SRR7014099	Asia	Israel	CD
PRJNA450540	SRR7014100	Asia	Israel	CD
PRJNA450540	SRR7014101	Asia	Israel	CD
PRJNA450540	SRR7014102	Asia	Israel	CD
PRJNA450540	SRR7014103	Asia	Israel	CD
PRJNA450540	SRR7014104	Asia	Israel	CD
PRJNA450540	SRR7014105	Asia	Israel	CD
PRJNA450540	SRR7014106	Asia	Israel	CD
PRJNA450540	SRR7014107	Asia	Israel	CD
PRJNA450540	SRR7014108	Asia	Israel	CD
PRJNA450540	SRR7014109	Asia	Israel	CD
PRJNA450540	SRR7014110	Asia	Israel	CD
PRJNA450540	SRR7014111	Asia	Israel	CD
PRJNA450540	SRR7014112	Asia	Israel	CD
PRJNA450540	SRR7014113	Asia	Israel	CD
PRJNA450540	SRR7014114	Asia	Israel	CD
PRJNA450540	SRR7014115	Asia	Israel	CD
PRJNA450540	SRR7014116	Asia	Israel	CD
PRJNA450540	SRR7014117	Asia	Israel	CD
PRJNA450540	SRR7014118	Asia	Israel	NC
PRJNA450540	SRR7014119	Asia	Israel	NC
PRJNA450540	SRR7014120	Asia	Israel	CD
PRJNA450540	SRR7014121	Asia	Israel	CD
PRJNA450540	SRR7014122	Asia	Israel	CD
PRJNA450540	SRR7014123	Asia	Israel	CD
PRJNA450540	SRR7014124	Asia	Israel	CD
PRJNA450540	SRR7014125	Asia	Israel	CD
PRJNA450540	SRR7014126	Asia	Israel	CD
PRJNA450540	SRR7014127	Asia	Israel	CD
PRJNA450540	SRR7014128	Asia	Israel	CD
PRJNA450540	SRR7014129	Asia	Israel	CD
PRJNA450540	SRR7014130	Asia	Israel	NC
PRJNA450540	SRR7014131	Asia	Israel	CD
PRJNA450540	SRR7014132	Asia	Israel	CD
PRJNA450540	SRR7014133	Asia	Israel	CD
PRJNA450540	SRR7014134	Asia	Israel	CD
PRJNA450540	SRR7014135	Asia	Israel	CD
PRJNA450540	SRR7014136	Asia	Israel	CD
PRJNA450540	SRR7014137	Asia	Israel	CD
PRJNA450540	SRR7014138	Asia	Israel	CD
PRJNA450540	SRR7014139	Asia	Israel	CD
PRJNA450540	SRR7014140	Asia	Israel	CD
PRJNA450540	SRR7014141	Asia	Israel	CD
PRJNA450540	SRR7014142	Asia	Israel	CD
PRJNA450540	SRR7014143	Asia	Israel	CD
PRJNA450540	SRR7014144	Asia	Israel	CD
PRJNA450540	SRR7014145	Asia	Israel	CD
PRJNA450540	SRR7014146	Asia	Israel	CD
PRJNA450540	SRR7014147	Asia	Israel	CD
PRJNA450540	SRR7014148	Asia	Israel	CD
PRJNA450540	SRR7014149	Asia	Israel	CD
PRJNA450540	SRR7014150	Asia	Israel	CD
PRJNA450540	SRR7014151	Asia	Israel	CD
PRJNA450540	SRR7014152	Asia	Israel	CD
PRJNA450540	SRR7014153	Asia	Israel	CD
PRJNA450540	SRR7014154	Asia	Israel	CD
PRJNA450540	SRR7014155	Asia	Israel	CD
PRJNA450540	SRR7014156	Asia	Israel	CD
PRJNA450540	SRR7014157	Asia	Israel	CD
PRJNA450540	SRR7014158	Asia	Israel	CD
PRJNA450540	SRR7014159	Asia	Israel	CD
PRJNA450540	SRR7014160	Asia	Israel	CD
PRJNA450540	SRR7014161	Asia	Israel	CD
PRJNA450540	SRR7014162	Asia	Israel	CD
PRJNA450540	SRR7014163	Asia	Israel	CD
PRJNA450540	SRR7014164	Asia	Israel	NC
PRJNA450540	SRR7014165	Asia	Israel	NC
PRJNA450540	SRR7014166	Asia	Israel	CD
PRJNA450540	SRR7014167	Asia	Israel	CD
PRJNA450540	SRR7014168	Asia	Israel	CD
PRJNA450540	SRR7014169	Asia	Israel	CD
PRJNA450540	SRR7014170	Asia	Israel	CD
PRJNA450540	SRR7014171	Asia	Israel	CD
PRJNA450540	SRR7014172	Asia	Israel	CD
PRJNA450540	SRR7014173	Asia	Israel	CD
PRJNA450540	SRR7014174	Asia	Israel	CD
PRJNA450540	SRR7014175	Asia	Israel	NC
PRJNA450540	SRR7014176	Asia	Israel	NC
PRJNA450540	SRR7014177	Asia	Israel	CD
PRJNA450540	SRR7014178	Asia	Israel	CD
PRJNA450540	SRR7014179	Asia	Israel	CD
PRJNA450540	SRR7014180	Asia	Israel	CD
PRJNA450540	SRR7014181	Asia	Israel	CD
PRJNA450540	SRR7014182	Asia	Israel	CD
PRJNA450540	SRR7014183	Asia	Israel	CD
PRJNA450540	SRR7014184	Asia	Israel	CD
PRJNA450540	SRR7014185	Asia	Israel	CD
PRJNA450540	SRR7014186	Asia	Israel	CD
PRJNA450540	SRR7014187	Asia	Israel	CD
PRJNA450540	SRR7014188	Asia	Israel	CD
PRJNA450540	SRR7014189	Asia	Israel	CD
PRJNA450540	SRR7014190	Asia	Israel	CD
PRJNA450540	SRR7014191	Asia	Israel	CD
PRJNA450540	SRR7014192	Asia	Israel	CD
PRJNA450540	SRR7014193	Asia	Israel	CD
PRJNA450540	SRR7014194	Asia	Israel	CD
PRJNA450540	SRR7014195	Asia	Israel	CD
PRJNA450540	SRR7014196	Asia	Israel	CD
PRJNA450540	SRR7014197	Asia	Israel	NC
PRJNA450540	SRR7014198	Asia	Israel	CD
PRJNA450540	SRR7014199	Asia	Israel	CD
PRJNA450540	SRR7014200	Asia	Israel	NC
PRJNA450540	SRR7014201	Asia	Israel	CD
PRJNA450540	SRR7014202	Asia	Israel	CD
PRJNA610934	SRR11277400	South America	Brazil	UC
PRJNA610934	SRR11277405	South America	Brazil	UC
PRJNA610934	SRR11277433	South America	Brazil	UC
PRJNA610934	SRR11277436	South America	Brazil	UC
PRJNA610934	SRR11277443	South America	Brazil	UC
PRJNA610934	SRR11277447	South America	Brazil	UC
PRJNA610934	SRR11277413	South America	Brazil	UC
PRJNA610934	SRR11277418	South America	Brazil	UC
PRJNA610934	SRR11277419	South America	Brazil	UC
PRJNA610934	SRR11277431	South America	Brazil	UC
PRJNA610934	SRR11277442	South America	Brazil	UC
PRJNA610934	SRR11277445	South America	Brazil	UC
PRJNA610934	SRR11277397	South America	Brazil	NC
PRJNA610934	SRR11277403	South America	Brazil	NC
PRJNA610934	SRR11277408	South America	Brazil	NC
PRJNA610934	SRR11277416	South America	Brazil	NC
PRJNA610934	SRR11277430	South America	Brazil	NC
PRJNA610934	SRR11277434	South America	Brazil	NC
PRJNA610934	SRR11277439	South America	Brazil	NC
PRJNA610934	SRR11277441	South America	Brazil	NC
PRJNA610934	SRR11277444	South America	Brazil	NC
PRJNA610934	SRR11277399	South America	Brazil	NC
PRJNA610934	SRR11277402	South America	Brazil	NC
PRJNA610934	SRR11277406	South America	Brazil	NC
PRJNA610934	SRR11277411	South America	Brazil	NC
PRJNA610934	SRR11277415	South America	Brazil	NC
PRJNA610934	SRR11277420	South America	Brazil	NC
PRJNA610934	SRR11277424	South America	Brazil	NC
PRJNA610934	SRR11277427	South America	Brazil	NC
PRJNA610934	SRR11277432	South America	Brazil	NC
PRJNA610934	SRR11277438	South America	Brazil	NC
PRJNA610934	SRR11277440	South America	Brazil	NC
PRJNA610934	SRR11277446	South America	Brazil	NC
PRJNA324147	SRR5130775	North America	USA	CD
PRJNA324147	SRR5130805	North America	USA	CD
PRJNA324147	SRR5130812	North America	USA	CD
PRJNA324147	SRR5130819	North America	USA	CD
PRJNA324147	SRR5130826	North America	USA	CD
PRJNA324147	SRR5130835	North America	USA	CD
PRJNA324147	SRR5130837	North America	USA	CD
PRJNA324147	SRR5130839	North America	USA	CD
PRJNA324147	SRR5130844	North America	USA	CD
PRJNA324147	SRR5130760	North America	USA	CD
PRJNA324147	SRR5130763	North America	USA	CD
PRJNA324147	SRR5130764	North America	USA	CD
PRJNA324147	SRR5130770	North America	USA	CD
PRJNA324147	SRR5130773	North America	USA	CD
PRJNA324147	SRR5130777	North America	USA	CD
PRJNA324147	SRR5130780	North America	USA	CD
PRJNA324147	SRR5130787	North America	USA	CD
PRJNA324147	SRR5130790	North America	USA	CD
PRJNA324147	SRR5130795	North America	USA	CD
PRJNA324147	SRR5130802	North America	USA	CD
PRJNA324147	SRR5130824	North America	USA	CD
PRJNA324147	SRR5130832	North America	USA	CD
PRJNA324147	SRR5130833	North America	USA	CD
PRJNA324147	SRR5130836	North America	USA	CD
PRJNA324147	SRR5130840	North America	USA	CD
PRJNA324147	SRR5130843	North America	USA	CD
PRJNA324147	SRR5130765	North America	USA	NC
PRJNA324147	SRR5130766	North America	USA	NC
PRJNA324147	SRR5130776	North America	USA	NC
PRJNA324147	SRR5130781	North America	USA	NC
PRJNA324147	SRR5130794	North America	USA	NC
PRJNA324147	SRR5130796	North America	USA	NC
PRJNA324147	SRR5130798	North America	USA	NC
PRJNA324147	SRR5130806	North America	USA	NC
PRJNA324147	SRR5130807	North America	USA	NC
PRJNA324147	SRR5130808	North America	USA	NC
PRJNA324147	SRR5130809	North America	USA	NC
PRJNA324147	SRR5130810	North America	USA	NC
PRJNA324147	SRR5130811	North America	USA	NC
PRJNA324147	SRR5130814	North America	USA	NC
PRJNA324147	SRR5130815	North America	USA	NC
PRJNA324147	SRR5130818	North America	USA	NC
PRJNA324147	SRR5130820	North America	USA	NC
PRJNA324147	SRR5130821	North America	USA	NC
PRJNA324147	SRR5130823	North America	USA	NC
PRJNA324147	SRR5130825	North America	USA	NC
PRJNA324147	SRR5130827	North America	USA	NC
PRJNA324147	SRR5130828	North America	USA	NC
PRJNA324147	SRR5130838	North America	USA	NC
PRJNA324147	SRR5130842	North America	USA	NC
PRJNA324147	SRR5130755	North America	USA	NC
PRJNA324147	SRR5130756	North America	USA	NC
PRJNA324147	SRR5130758	North America	USA	NC
PRJNA324147	SRR5130759	North America	USA	NC
PRJNA324147	SRR5130761	North America	USA	NC
PRJNA324147	SRR5130767	North America	USA	NC
PRJNA324147	SRR5130768	North America	USA	NC
PRJNA324147	SRR5130769	North America	USA	NC
PRJNA324147	SRR5130772	North America	USA	NC
PRJNA324147	SRR5130774	North America	USA	NC
PRJNA324147	SRR5130779	North America	USA	NC
PRJNA324147	SRR5130782	North America	USA	NC
PRJNA324147	SRR5130783	North America	USA	NC
PRJNA324147	SRR5130784	North America	USA	NC
PRJNA324147	SRR5130785	North America	USA	NC
PRJNA324147	SRR5130786	North America	USA	NC
PRJNA324147	SRR5130788	North America	USA	NC
PRJNA324147	SRR5130791	North America	USA	NC
PRJNA324147	SRR5130792	North America	USA	NC
PRJNA324147	SRR5130793	North America	USA	NC
PRJNA324147	SRR5130799	North America	USA	NC
PRJNA324147	SRR5130801	North America	USA	NC
PRJNA324147	SRR5130804	North America	USA	NC
PRJNA324147	SRR5130813	North America	USA	NC
PRJNA324147	SRR5130817	North America	USA	NC
PRJNA324147	SRR5130822	North America	USA	NC
PRJNA324147	SRR5130829	North America	USA	NC
PRJNA324147	SRR5130830	North America	USA	NC
PRJNA324147	SRR5130831	North America	USA	NC
PRJNA324147	SRR5130834	North America	USA	NC
PRJNA324147	SRR5130757	North America	USA	UC
PRJNA324147	SRR5130803	North America	USA	UC
PRJNA324147	SRR5130816	North America	USA	UC
PRJNA324147	SRR5130841	North America	USA	UC
PRJNA324147	SRR5130762	North America	USA	UC
PRJNA324147	SRR5130771	North America	USA	UC
PRJNA324147	SRR5130778	North America	USA	UC
PRJNA324147	SRR5130789	North America	USA	UC
PRJNA324147	SRR5130797	North America	USA	UC
PRJNA324147	SRR5130800	North America	USA	UC
PRJNA603658	SRR10988334	Europe	Poland	NC
PRJNA603658	SRR10988336	Europe	Poland	NC
PRJNA603658	SRR10988333	Europe	Poland	NC
PRJNA603658	SRR10988332	Europe	Poland	NC
PRJNA603658	SRR10988330	Europe	Poland	NC
PRJNA603658	SRR10988329	Europe	Poland	NC
PRJNA603658	SRR10988350	Europe	Poland	NC
PRJNA603658	SRR10988349	Europe	Poland	NC
PRJNA603658	SRR10988331	Europe	Poland	NC
PRJNA603658	SRR10988348	Europe	Poland	CD
PRJNA603658	SRR10988352	Europe	Poland	CD
PRJNA603658	SRR10988347	Europe	Poland	CD
PRJNA603658	SRR10988346	Europe	Poland	CD
PRJNA603658	SRR10988345	Europe	Poland	CD
PRJNA603658	SRR10988351	Europe	Poland	CD
PRJNA603658	SRR10988340	Europe	Poland	CD
PRJNA603658	SRR10988335	Europe	Poland	CD
PRJNA603658	SRR10988343	Europe	Poland	CD
PRJNA603658	SRR10988344	Europe	Poland	CD
PRJNA603658	SRR10988342	Europe	Poland	CD
PRJNA603658	SRR10988341	Europe	Poland	CD
PRJNA603658	SRR10988339	Europe	Poland	CD
PRJNA603658	SRR10988338	Europe	Poland	CD
PRJNA603658	SRR10988337	Europe	Poland	CD
PRJNA646271	SRR12223077	South America	Argentina	UC
PRJNA646271	SRR12223078	South America	Argentina	UC
PRJNA646271	SRR12223079	South America	Argentina	UC
PRJNA646271	SRR12223080	South America	Argentina	UC
PRJNA646271	SRR12223081	South America	Argentina	UC
PRJNA646271	SRR12223082	South America	Argentina	UC
PRJNA646271	SRR12223083	South America	Argentina	UC
PRJNA646271	SRR12223084	South America	Argentina	UC
PRJNA646271	SRR12223085	South America	Argentina	UC
PRJNA646271	SRR12223086	South America	Argentina	UC
PRJNA646271	SRR12223087	South America	Argentina	UC
PRJNA646271	SRR12223088	South America	Argentina	UC
PRJNA646271	SRR12223089	South America	Argentina	UC
PRJNA646271	SRR12223090	South America	Argentina	UC
PRJNA646271	SRR12223091	South America	Argentina	UC
PRJNA646271	SRR12223092	South America	Argentina	UC
PRJNA646271	SRR12223093	South America	Argentina	UC
PRJNA646271	SRR12223094	South America	Argentina	UC
PRJNA646271	SRR12223095	South America	Argentina	UC
PRJNA646271	SRR12223096	South America	Argentina	UC
PRJNA431126	SRR6505418	Asia	China	CD
PRJNA431126	SRR6505419	Asia	China	CD
PRJNA431126	SRR6505420	Asia	China	CD
PRJNA431126	SRR6505421	Asia	China	CD
PRJNA431126	SRR6505422	Asia	China	CD
PRJNA431126	SRR6505423	Asia	China	CD
PRJNA431126	SRR6505432	Asia	China	CD
PRJNA431126	SRR6505434	Asia	China	CD
PRJNA431126	SRR6505435	Asia	China	CD
PRJNA431126	SRR6505436	Asia	China	CD
PRJNA431126	SRR6505437	Asia	China	CD
PRJNA431126	SRR6505438	Asia	China	CD
PRJNA431126	SRR6505439	Asia	China	CD
PRJNA431126	SRR6505440	Asia	China	CD
PRJNA431126	SRR6505441	Asia	China	CD
PRJNA431126	SRR6505442	Asia	China	CD
PRJNA431126	SRR6505443	Asia	China	CD
PRJNA431126	SRR6505444	Asia	China	CD
PRJNA431126	SRR6505445	Asia	China	CD
PRJNA431126	SRR6505446	Asia	China	CD
PRJNA431126	SRR6505448	Asia	China	CD
PRJNA431126	SRR6505449	Asia	China	CD
PRJNA431126	SRR6505450	Asia	China	CD
PRJNA431126	SRR6505451	Asia	China	CD
PRJNA431126	SRR6505452	Asia	China	CD
PRJNA431126	SRR6505454	Asia	China	CD
PRJNA431126	SRR6505455	Asia	China	CD
PRJNA431126	SRR6505457	Asia	China	CD
PRJNA431126	SRR6505458	Asia	China	CD
PRJNA431126	SRR6505459	Asia	China	CD
PRJNA431126	SRR6505460	Asia	China	CD
PRJNA431126	SRR6505461	Asia	China	CD
PRJNA431126	SRR6505462	Asia	China	CD
PRJNA431126	SRR6505463	Asia	China	CD
PRJNA431126	SRR6505464	Asia	China	CD
PRJNA431126	SRR6505465	Asia	China	CD
PRJNA431126	SRR6505466	Asia	China	CD
PRJNA431126	SRR6505467	Asia	China	CD
PRJNA431126	SRR6505480	Asia	China	CD
PRJNA431126	SRR6505481	Asia	China	CD
PRJNA431126	SRR6505482	Asia	China	CD
PRJNA431126	SRR6505483	Asia	China	CD
PRJNA431126	SRR6505484	Asia	China	CD
PRJNA431126	SRR6505485	Asia	China	CD
PRJNA431126	SRR6505486	Asia	China	CD
PRJNA431126	SRR6505487	Asia	China	CD
PRJNA431126	SRR6505488	Asia	China	CD
PRJNA431126	SRR6505489	Asia	China	CD
PRJNA431126	SRR6505490	Asia	China	CD
PRJNA431126	SRR6505491	Asia	China	CD
PRJNA431126	SRR6505492	Asia	China	CD
PRJNA431126	SRR6505493	Asia	China	CD
PRJNA431126	SRR6505494	Asia	China	CD
PRJNA431126	SRR6505495	Asia	China	CD
PRJNA431126	SRR6505496	Asia	China	CD
PRJNA431126	SRR6505497	Asia	China	CD
PRJNA431126	SRR6505498	Asia	China	CD
PRJNA431126	SRR6505499	Asia	China	CD
PRJNA431126	SRR6505500	Asia	China	CD
PRJNA431126	SRR6505501	Asia	China	CD
PRJNA431126	SRR6505503	Asia	China	CD
PRJNA431126	SRR6505504	Asia	China	CD
PRJNA431126	SRR6505505	Asia	China	CD
PRJNA431126	SRR6505506	Asia	China	CD
PRJNA431126	SRR6505509	Asia	China	CD
PRJNA431126	SRR6505510	Asia	China	CD
PRJNA431126	SRR6505511	Asia	China	CD
PRJNA431126	SRR6505516	Asia	China	CD
PRJNA431126	SRR6505517	Asia	China	CD
PRJNA431126	SRR6505518	Asia	China	CD
PRJNA431126	SRR6505520	Asia	China	CD
PRJNA431126	SRR6505521	Asia	China	CD
PRJNA431126	SRR6505524	Asia	China	CD
PRJNA431126	SRR6505525	Asia	China	CD
PRJNA431126	SRR6505526	Asia	China	CD
PRJNA431126	SRR6505527	Asia	China	CD
PRJNA431126	SRR6505528	Asia	China	CD
PRJNA431126	SRR6505529	Asia	China	CD
PRJNA431126	SRR6505530	Asia	China	CD
PRJNA431126	SRR6505531	Asia	China	CD
PRJNA431126	SRR6505532	Asia	China	CD
PRJNA431126	SRR6505535	Asia	China	CD
PRJNA431126	SRR6505536	Asia	China	CD
PRJNA431126	SRR6505537	Asia	China	CD
PRJNA431126	SRR6505538	Asia	China	CD
PRJNA431126	SRR6505539	Asia	China	CD
PRJNA431126	SRR6505540	Asia	China	CD
PRJNA431126	SRR6505541	Asia	China	CD
PRJNA431126	SRR6505542	Asia	China	CD
PRJNA431126	SRR6505543	Asia	China	CD
PRJNA431126	SRR6505544	Asia	China	CD
PRJNA431126	SRR6505545	Asia	China	CD
PRJNA431126	SRR6505562	Asia	China	CD
PRJNA431126	SRR6505563	Asia	China	CD
PRJNA431126	SRR6505566	Asia	China	CD
PRJNA431126	SRR6505567	Asia	China	CD
PRJNA431126	SRR6505568	Asia	China	CD
PRJNA431126	SRR6505569	Asia	China	CD
PRJNA431126	SRR6505570	Asia	China	CD
PRJNA431126	SRR6505571	Asia	China	CD
PRJNA431126	SRR6505572	Asia	China	CD
PRJNA431126	SRR6505573	Asia	China	CD
PRJNA431126	SRR6505574	Asia	China	CD
PRJNA431126	SRR6505575	Asia	China	CD
PRJNA431126	SRR6505576	Asia	China	CD
PRJNA431126	SRR6505577	Asia	China	CD
PRJNA431126	SRR6505578	Asia	China	CD
PRJNA431126	SRR6505579	Asia	China	CD
PRJNA431126	SRR6505580	Asia	China	CD
PRJNA431126	SRR6505581	Asia	China	CD
PRJNA431126	SRR6505582	Asia	China	CD
PRJNA431126	SRR6505583	Asia	China	CD
PRJNA431126	SRR6505584	Asia	China	CD
PRJNA431126	SRR6505585	Asia	China	CD
PRJNA431126	SRR6505586	Asia	China	CD
PRJNA431126	SRR6505587	Asia	China	CD
PRJNA431126	SRR6505588	Asia	China	CD
PRJNA431126	SRR6505605	Asia	China	CD
PRJNA431126	SRR6505606	Asia	China	CD
PRJNA431126	SRR6505607	Asia	China	CD
PRJNA431126	SRR6505609	Asia	China	CD
PRJNA431126	SRR6505610	Asia	China	CD
PRJNA431126	SRR6505611	Asia	China	CD
PRJNA431126	SRR6505612	Asia	China	CD
PRJNA431126	SRR6505613	Asia	China	CD
PRJNA431126	SRR6505614	Asia	China	CD
PRJNA431126	SRR6505615	Asia	China	CD
PRJNA431126	SRR6505616	Asia	China	CD
PRJNA431126	SRR6505617	Asia	China	CD
PRJNA431126	SRR6505618	Asia	China	CD
PRJNA431126	SRR6505619	Asia	China	CD
PRJNA431126	SRR6505620	Asia	China	CD
PRJNA431126	SRR6505621	Asia	China	CD
PRJNA431126	SRR6505622	Asia	China	CD
PRJNA431126	SRR6505623	Asia	China	CD
PRJNA431126	SRR6505624	Asia	China	CD
PRJNA431126	SRR6505625	Asia	China	CD
PRJNA431126	SRR6505626	Asia	China	CD
PRJNA431126	SRR6505627	Asia	China	CD
PRJNA431126	SRR6505638	Asia	China	CD
PRJNA431126	SRR6505643	Asia	China	CD
PRJNA431126	SRR6505647	Asia	China	CD
PRJNA431126	SRR6505648	Asia	China	CD
PRJNA431126	SRR6505649	Asia	China	CD
PRJNA431126	SRR6505650	Asia	China	CD
PRJNA431126	SRR6505651	Asia	China	CD
PRJNA431126	SRR6505652	Asia	China	CD
PRJNA431126	SRR6505653	Asia	China	CD
PRJNA431126	SRR6505654	Asia	China	CD
PRJNA431126	SRR6505655	Asia	China	CD
PRJNA431126	SRR6505656	Asia	China	CD
PRJNA431126	SRR6505657	Asia	China	CD
PRJNA431126	SRR6505659	Asia	China	CD
PRJNA431126	SRR6505660	Asia	China	CD
PRJNA431126	SRR6505661	Asia	China	CD
PRJNA431126	SRR6505662	Asia	China	CD
PRJNA431126	SRR6505663	Asia	China	CD
PRJNA431126	SRR6505664	Asia	China	CD
PRJNA431126	SRR6505668	Asia	China	CD
PRJNA431126	SRR6505677	Asia	China	CD
PRJNA431126	SRR6505681	Asia	China	CD
PRJNA431126	SRR6505682	Asia	China	CD
PRJNA431126	SRR6505683	Asia	China	CD
PRJNA431126	SRR6505684	Asia	China	CD
PRJNA431126	SRR6505685	Asia	China	CD
PRJNA431126	SRR6505686	Asia	China	CD
PRJNA431126	SRR6505687	Asia	China	CD
PRJNA431126	SRR6505688	Asia	China	CD
PRJNA431126	SRR6505689	Asia	China	CD
PRJNA431126	SRR6505694	Asia	China	CD
PRJNA431126	SRR6505695	Asia	China	CD
PRJNA431126	SRR6505719	Asia	China	CD
PRJNA431126	SRR6505720	Asia	China	CD
PRJNA431126	SRR6505721	Asia	China	CD
PRJNA431126	SRR6505722	Asia	China	CD
PRJNA431126	SRR6505723	Asia	China	CD
PRJNA431126	SRR6505724	Asia	China	CD
PRJNA431126	SRR6505725	Asia	China	CD
PRJNA431126	SRR6505726	Asia	China	CD
PRJNA431126	SRR6505727	Asia	China	CD
PRJNA431126	SRR6505728	Asia	China	CD
PRJNA431126	SRR6505735	Asia	China	CD
PRJNA431126	SRR6505736	Asia	China	CD
PRJNA431126	SRR6505737	Asia	China	CD
PRJNA431126	SRR6505738	Asia	China	CD
PRJNA431126	SRR6505739	Asia	China	CD
PRJNA431126	SRR6505416	Asia	China	NC
PRJNA431126	SRR6505417	Asia	China	NC
PRJNA431126	SRR6505428	Asia	China	NC
PRJNA431126	SRR6505429	Asia	China	NC
PRJNA431126	SRR6505430	Asia	China	NC
PRJNA431126	SRR6505431	Asia	China	NC
PRJNA431126	SRR6505667	Asia	China	NC
PRJNA431126	SRR6505669	Asia	China	NC
PRJNA431126	SRR6505670	Asia	China	NC
PRJNA431126	SRR6505671	Asia	China	NC
PRJNA431126	SRR6505672	Asia	China	NC
PRJNA431126	SRR6505673	Asia	China	NC
PRJNA431126	SRR6505674	Asia	China	NC
PRJNA431126	SRR6505675	Asia	China	NC
PRJNA431126	SRR6505676	Asia	China	NC
PRJNA431126	SRR6505678	Asia	China	NC
PRJNA431126	SRR6505679	Asia	China	NC
PRJNA431126	SRR6505680	Asia	China	NC
PRJNA431126	SRR6505698	Asia	China	NC
PRJNA431126	SRR6505699	Asia	China	NC
PRJNA431126	SRR6505700	Asia	China	NC
PRJNA431126	SRR6505701	Asia	China	NC
PRJNA431126	SRR6505702	Asia	China	NC
PRJNA431126	SRR6505703	Asia	China	NC
PRJNA431126	SRR6505704	Asia	China	NC
PRJNA431126	SRR6505705	Asia	China	NC
PRJNA431126	SRR6505706	Asia	China	NC
PRJNA431126	SRR6505707	Asia	China	NC
PRJNA431126	SRR6505708	Asia	China	NC
PRJNA431126	SRR6505709	Asia	China	NC
PRJNA431126	SRR6505710	Asia	China	NC
PRJNA431126	SRR6505711	Asia	China	NC
PRJNA431126	SRR6505712	Asia	China	NC
PRJNA431126	SRR6505713	Asia	China	NC
PRJNA431126	SRR6505714	Asia	China	NC
PRJNA431126	SRR6505715	Asia	China	NC
PRJNA431126	SRR6505716	Asia	China	NC
PRJNA431126	SRR6505717	Asia	China	NC
PRJNA431126	SRR6505424	Asia	China	UC
PRJNA431126	SRR6505425	Asia	China	UC
PRJNA431126	SRR6505426	Asia	China	UC
PRJNA431126	SRR6505427	Asia	China	UC
PRJNA431126	SRR6505433	Asia	China	UC
PRJNA431126	SRR6505447	Asia	China	UC
PRJNA431126	SRR6505453	Asia	China	UC
PRJNA431126	SRR6505456	Asia	China	UC
PRJNA431126	SRR6505468	Asia	China	UC
PRJNA431126	SRR6505469	Asia	China	UC
PRJNA431126	SRR6505470	Asia	China	UC
PRJNA431126	SRR6505471	Asia	China	UC
PRJNA431126	SRR6505472	Asia	China	UC
PRJNA431126	SRR6505473	Asia	China	UC
PRJNA431126	SRR6505474	Asia	China	UC
PRJNA431126	SRR6505475	Asia	China	UC
PRJNA431126	SRR6505476	Asia	China	UC
PRJNA431126	SRR6505477	Asia	China	UC
PRJNA431126	SRR6505478	Asia	China	UC
PRJNA431126	SRR6505479	Asia	China	UC
PRJNA431126	SRR6505502	Asia	China	UC
PRJNA431126	SRR6505507	Asia	China	UC
PRJNA431126	SRR6505508	Asia	China	UC
PRJNA431126	SRR6505512	Asia	China	UC
PRJNA431126	SRR6505513	Asia	China	UC
PRJNA431126	SRR6505514	Asia	China	UC
PRJNA431126	SRR6505515	Asia	China	UC
PRJNA431126	SRR6505519	Asia	China	UC
PRJNA431126	SRR6505522	Asia	China	UC
PRJNA431126	SRR6505523	Asia	China	UC
PRJNA431126	SRR6505533	Asia	China	UC
PRJNA431126	SRR6505534	Asia	China	UC
PRJNA431126	SRR6505546	Asia	China	UC
PRJNA431126	SRR6505547	Asia	China	UC
PRJNA431126	SRR6505548	Asia	China	UC
PRJNA431126	SRR6505549	Asia	China	UC
PRJNA431126	SRR6505550	Asia	China	UC
PRJNA431126	SRR6505552	Asia	China	UC
PRJNA431126	SRR6505553	Asia	China	UC
PRJNA431126	SRR6505554	Asia	China	UC
PRJNA431126	SRR6505555	Asia	China	UC
PRJNA431126	SRR6505556	Asia	China	UC
PRJNA431126	SRR6505557	Asia	China	UC
PRJNA431126	SRR6505558	Asia	China	UC
PRJNA431126	SRR6505559	Asia	China	UC
PRJNA431126	SRR6505560	Asia	China	UC
PRJNA431126	SRR6505561	Asia	China	UC
PRJNA431126	SRR6505564	Asia	China	UC
PRJNA431126	SRR6505565	Asia	China	UC
PRJNA431126	SRR6505589	Asia	China	UC
PRJNA431126	SRR6505590	Asia	China	UC
PRJNA431126	SRR6505591	Asia	China	UC
PRJNA431126	SRR6505592	Asia	China	UC
PRJNA431126	SRR6505593	Asia	China	UC
PRJNA431126	SRR6505594	Asia	China	UC
PRJNA431126	SRR6505595	Asia	China	UC
PRJNA431126	SRR6505596	Asia	China	UC
PRJNA431126	SRR6505597	Asia	China	UC
PRJNA431126	SRR6505598	Asia	China	UC
PRJNA431126	SRR6505599	Asia	China	UC
PRJNA431126	SRR6505600	Asia	China	UC
PRJNA431126	SRR6505601	Asia	China	UC
PRJNA431126	SRR6505602	Asia	China	UC
PRJNA431126	SRR6505603	Asia	China	UC
PRJNA431126	SRR6505604	Asia	China	UC
PRJNA431126	SRR6505608	Asia	China	UC
PRJNA431126	SRR6505628	Asia	China	UC
PRJNA431126	SRR6505629	Asia	China	UC
PRJNA431126	SRR6505630	Asia	China	UC
PRJNA431126	SRR6505631	Asia	China	UC
PRJNA431126	SRR6505632	Asia	China	UC
PRJNA431126	SRR6505633	Asia	China	UC
PRJNA431126	SRR6505634	Asia	China	UC
PRJNA431126	SRR6505635	Asia	China	UC
PRJNA431126	SRR6505636	Asia	China	UC
PRJNA431126	SRR6505637	Asia	China	UC
PRJNA431126	SRR6505639	Asia	China	UC
PRJNA431126	SRR6505640	Asia	China	UC
PRJNA431126	SRR6505641	Asia	China	UC
PRJNA431126	SRR6505642	Asia	China	UC
PRJNA431126	SRR6505644	Asia	China	UC
PRJNA431126	SRR6505645	Asia	China	UC
PRJNA431126	SRR6505646	Asia	China	UC
PRJNA431126	SRR6505658	Asia	China	UC
PRJNA431126	SRR6505665	Asia	China	UC
PRJNA431126	SRR6505666	Asia	China	UC
PRJNA431126	SRR6505690	Asia	China	UC
PRJNA431126	SRR6505691	Asia	China	UC
PRJNA431126	SRR6505692	Asia	China	UC
PRJNA431126	SRR6505693	Asia	China	UC
PRJNA431126	SRR6505697	Asia	China	UC
PRJNA431126	SRR6505718	Asia	China	UC
PRJNA431126	SRR6505729	Asia	China	UC
PRJNA431126	SRR6505730	Asia	China	UC
PRJNA431126	SRR6505731	Asia	China	UC
PRJNA431126	SRR6505732	Asia	China	UC
PRJNA431126	SRR6505733	Asia	China	UC
PRJNA431126	SRR6505734	Asia	China	UC
