# Supplementary material for: Constructing inflammatory bowel disease diagnostic models based on k-mer and machine learning
Source: Front Microbiol. 2025 Jun 25;16:1578005. doi: 10.3389/fmicb.2025.1578005 (PMC12239758; doi:10.3389/fmicb.2025.1578005)
Supplement: Supplementary file 3 [file Table_3.csv]

Table S3. Genus-Level Microbiota Abundance and Statistical Differences in NC, CD, and UC Groups
Genus	NC	CD	UC	diff_CD_NC	diff_UC_NC	diff_UC_CD	p_value_NC_vs_CD	p_value_NC_vs_UC	p_value_CD_vs_UC
Akkermansia	1.062913854	1.115935889	0.105571217	0.053022035	-0.957342636	-1.010364671	****
Akkermansia	1.062913854	1.115935889	0.105571217	0.053022035	-0.957342636	-1.010364671		****
Akkermansia	1.062913854	1.115935889	0.105571217	0.053022035	-0.957342636	-1.010364671			**
Alistipes	3.674311806	2.018152534	0.651979489	-1.656159272	-3.022332318	-1.366173046	****
Alistipes	3.674311806	2.018152534	0.651979489	-1.656159272	-3.022332318	-1.366173046		****
Alistipes	3.674311806	2.018152534	0.651979489	-1.656159272	-3.022332318	-1.366173046			***
Anaerostipes	1.336871791	0.445446416	0.625028053	-0.891425375	-0.711843738	0.179581637	****
Anaerostipes	1.336871791	0.445446416	0.625028053	-0.891425375	-0.711843738	0.179581637		**
Anaerostipes	1.336871791	0.445446416	0.625028053	-0.891425375	-0.711843738	0.179581637			ns
Bacteroides	25.83746192	26.81347967	27.03035082	0.976017748	1.192888901	0.216871153	ns
Bacteroides	25.83746192	26.81347967	27.03035082	0.976017748	1.192888901	0.216871153		ns
Bacteroides	25.83746192	26.81347967	27.03035082	0.976017748	1.192888901	0.216871153			ns
Bifidobacterium	1.633167666	0.783020667	3.557446977	-0.850146999	1.924279311	2.77442631	***
Bifidobacterium	1.633167666	0.783020667	3.557446977	-0.850146999	1.924279311	2.77442631		ns
Bifidobacterium	1.633167666	0.783020667	3.557446977	-0.850146999	1.924279311	2.77442631			ns
Blautia	3.884646847	1.46068579	2.40566894	-2.423961056	-1.478977907	0.944983149	****
Blautia	3.884646847	1.46068579	2.40566894	-2.423961056	-1.478977907	0.944983149		**
Blautia	3.884646847	1.46068579	2.40566894	-2.423961056	-1.478977907	0.944983149			ns
Collinsella	1.123156106	0.25862927	0.630452469	-0.864526836	-0.492703637	0.371823199	****
Collinsella	1.123156106	0.25862927	0.630452469	-0.864526836	-0.492703637	0.371823199		**
Collinsella	1.123156106	0.25862927	0.630452469	-0.864526836	-0.492703637	0.371823199			ns
Coprococcus	1.052966507	0.443970414	0.272880854	-0.608996094	-0.780085653	-0.171089559	****
Coprococcus	1.052966507	0.443970414	0.272880854	-0.608996094	-0.780085653	-0.171089559		****
Coprococcus	1.052966507	0.443970414	0.272880854	-0.608996094	-0.780085653	-0.171089559			ns
Dorea	1.230634753	0.377791493	0.272731432	-0.85284326	-0.957903321	-0.105060061	****
Dorea	1.230634753	0.377791493	0.272731432	-0.85284326	-0.957903321	-0.105060061		***
Dorea	1.230634753	0.377791493	0.272731432	-0.85284326	-0.957903321	-0.105060061			ns
Enterocloster	0.455651263	1.324744676	0.964389592	0.869093413	0.50873833	-0.360355083	ns
Enterocloster	0.455651263	1.324744676	0.964389592	0.869093413	0.50873833	-0.360355083		ns
Enterocloster	0.455651263	1.324744676	0.964389592	0.869093413	0.50873833	-0.360355083			ns
Escherichia	1.995673133	5.148312428	10.30967986	3.152639295	8.31400673	5.161367434	****
Escherichia	1.995673133	5.148312428	10.30967986	3.152639295	8.31400673	5.161367434		***
Escherichia	1.995673133	5.148312428	10.30967986	3.152639295	8.31400673	5.161367434			ns
Faecalibacterium	11.9261821	5.922966827	3.581365057	-6.003215272	-8.344817041	-2.34160177	****
Faecalibacterium	11.9261821	5.922966827	3.581365057	-6.003215272	-8.344817041	-2.34160177		****
Faecalibacterium	11.9261821	5.922966827	3.581365057	-6.003215272	-8.344817041	-2.34160177			ns
Flavonifractor	0.65458644	1.133637409	1.003877449	0.479050968	0.349291009	-0.12975996	ns
Flavonifractor	0.65458644	1.133637409	1.003877449	0.479050968	0.349291009	-0.12975996		ns
Flavonifractor	0.65458644	1.133637409	1.003877449	0.479050968	0.349291009	-0.12975996			ns
Fusobacterium	0.159758002	1.157894067	0.368011278	0.998136065	0.208253276	-0.789882789	*
Fusobacterium	0.159758002	1.157894067	0.368011278	0.998136065	0.208253276	-0.789882789		ns
Fusobacterium	0.159758002	1.157894067	0.368011278	0.998136065	0.208253276	-0.789882789			ns
Klebsiella	0.864596868	1.221579582	1.128121475	0.356982715	0.263524608	-0.093458107	***
Klebsiella	0.864596868	1.221579582	1.128121475	0.356982715	0.263524608	-0.093458107		**
Klebsiella	0.864596868	1.221579582	1.128121475	0.356982715	0.263524608	-0.093458107			ns
Lachnospira	0.84035578	0.517814148	1.071951856	-0.322541632	0.231596076	0.554137708	****
Lachnospira	0.84035578	0.517814148	1.071951856	-0.322541632	0.231596076	0.554137708		ns
Lachnospira	0.84035578	0.517814148	1.071951856	-0.322541632	0.231596076	0.554137708			ns
Lacticaseibacillus	0.008281073	0.00338631	1.954553628	-0.004894763	1.946272555	1.951167318	****
Lacticaseibacillus	0.008281073	0.00338631	1.954553628	-0.004894763	1.946272555	1.951167318		ns
Lacticaseibacillus	0.008281073	0.00338631	1.954553628	-0.004894763	1.946272555	1.951167318			ns
Mediterraneibacter	1.492670715	2.377881491	0.839489662	0.885210776	-0.653181053	-1.53839183	ns
Mediterraneibacter	1.492670715	2.377881491	0.839489662	0.885210776	-0.653181053	-1.53839183		*
Mediterraneibacter	1.492670715	2.377881491	0.839489662	0.885210776	-0.653181053	-1.53839183			ns
Megamonas	0.023461056	1.343068027	0.123043957	1.31960697	0.0995829	-1.22002407	ns
Megamonas	0.023461056	1.343068027	0.123043957	1.31960697	0.0995829	-1.22002407		ns
Megamonas	0.023461056	1.343068027	0.123043957	1.31960697	0.0995829	-1.22002407			ns
Nakaseomyces	0.000271041	0.000211859	2.181502628	-5.92E-05	2.181231587	2.181290769	**
Nakaseomyces	0.000271041	0.000211859	2.181502628	-5.92E-05	2.181231587	2.181290769		ns
Nakaseomyces	0.000271041	0.000211859	2.181502628	-5.92E-05	2.181231587	2.181290769			ns
Parabacteroides	5.437742427	3.172609352	2.183863951	-2.265133074	-3.253878476	-0.988745402	****
Parabacteroides	5.437742427	3.172609352	2.183863951	-2.265133074	-3.253878476	-0.988745402		****
Parabacteroides	5.437742427	3.172609352	2.183863951	-2.265133074	-3.253878476	-0.988745402			**
Phascolarctobacterium	0.923023903	1.13966018	0.227745289	0.216636278	-0.695278614	-0.911914892	*
Phascolarctobacterium	0.923023903	1.13966018	0.227745289	0.216636278	-0.695278614	-0.911914892		****
Phascolarctobacterium	0.923023903	1.13966018	0.227745289	0.216636278	-0.695278614	-0.911914892			***
Phocaeicola	13.87817279	16.66206966	16.30183508	2.783896868	2.423662295	-0.360234574	ns
Phocaeicola	13.87817279	16.66206966	16.30183508	2.783896868	2.423662295	-0.360234574		ns
Phocaeicola	13.87817279	16.66206966	16.30183508	2.783896868	2.423662295	-0.360234574			ns
Prevotella	4.261156835	6.794596341	3.50952057	2.533439507	-0.751636264	-3.285075771	ns
Prevotella	4.261156835	6.794596341	3.50952057	2.533439507	-0.751636264	-3.285075771		ns
Prevotella	4.261156835	6.794596341	3.50952057	2.533439507	-0.751636264	-3.285075771			ns
Roseburia	1.690541036	1.315962146	0.645607797	-0.37457889	-1.04493324	-0.670354349	***
Roseburia	1.690541036	1.315962146	0.645607797	-0.37457889	-1.04493324	-0.670354349		***
Roseburia	1.690541036	1.315962146	0.645607797	-0.37457889	-1.04493324	-0.670354349			ns
Ruminococcus	1.32270302	0.685164289	0.316747193	-0.637538731	-1.005955827	-0.368417096	****
Ruminococcus	1.32270302	0.685164289	0.316747193	-0.637538731	-1.005955827	-0.368417096		****
Ruminococcus	1.32270302	0.685164289	0.316747193	-0.637538731	-1.005955827	-0.368417096			ns
Simiaoa	1.090660522	0.448514826	0.079893948	-0.642145696	-1.010766573	-0.368620877	****
Simiaoa	1.090660522	0.448514826	0.079893948	-0.642145696	-1.010766573	-0.368620877		****
Simiaoa	1.090660522	0.448514826	0.079893948	-0.642145696	-1.010766573	-0.368620877			ns
Staphylococcus	0.134882403	1.447185055	0.045712783	1.312302652	-0.08916962	-1.401472272	ns
Staphylococcus	0.134882403	1.447185055	0.045712783	1.312302652	-0.08916962	-1.401472272		*
Staphylococcus	0.134882403	1.447185055	0.045712783	1.312302652	-0.08916962	-1.401472272			**
Streptococcus	0.212786861	0.464937472	5.797270896	0.25215061	5.584484035	5.332333425	ns
Streptococcus	0.212786861	0.464937472	5.797270896	0.25215061	5.584484035	5.332333425		ns
Streptococcus	0.212786861	0.464937472	5.797270896	0.25215061	5.584484035	5.332333425			**
