# Supplementary material for: Constructing inflammatory bowel disease diagnostic models based on k-mer and machine learning
Source: Front Microbiol. 2025 Jun 25;16:1578005. doi: 10.3389/fmicb.2025.1578005 (PMC12239758; doi:10.3389/fmicb.2025.1578005)
Supplement: Supplementary file 4 [file Table_4.xlsx]

## Sheet: Sheet1
Table S4. Selected Features for Classification
Classification of NC and IBD							Classification of CD and UC
Taxonomy	Metagenome			Amplicon			Taxonomy	Metagenome			Amplicon
Taxonomy	3-mer	5-mer	7-mer	3-mer	5-mer	7-mer	taxonomy_CD_UC	3-mer	5-mer	7-mer	3-mer	5-mer	7-mer
Bacteria	AAA	AAAAA	AAAAAAA	AAG	AATCC	AACTGAC	Bacteria	AAA	AGATC	AAAAAAA	AAC	AAGCG	AAATGCG
Bifidobacteriales	AGC	AAGAG	AAGAAGA	AGA	ACACC	ACGCTGA	Actinomycetes	AAG	ACAGT	AGACGCG	AGA	AATCC	AAGCGCG
Coriobacteriia	ACC	AATGG	ACGATAC	AGT	ATTAG	GAACACC	Bacilli	AAT	ACCAA	AGTCACG	AGT	GAATT	ACCGCCT
Bacillota	ATA	AGACT	GAAGAGC	ACG	GAATA	GAATTCC	Lactobacillales	AGT	ACTAG	AGTCACT	ATA	GATAT	ATATCTA
Bacillales	GAA	ACGAA	GAGACAC	ACC	GGACT	GGAATTC	Streptococcaceae	ACA	GATCG	ACGACTT	ATC	GCAGC	ATCCGGA
Streptococcaceae	GAG	GAAGA	GAGTGTA	ACT	GGTTT	GGACTAC	Lachnospiraceae	GAC	GGGGG	ACGATCT	GAG	GTCAG	GAAACTG
Anaerostipes_hadrus	GGG	GATAC	GACGAAG	ATG	GTGCC	GGGGCTC	Blautia	GGG	GTCAA	ATATCTC	GAC	CAGCC	GAAGAAC
Ruminococcus_gnavus	GCA	GGGAA	GACGATA	ATC	GTTTG	GGGTTGA	Faecalibacterium	GCG	CAGCG	GAAAAAA	GAT	CGAAG	GGTGTAG
Faecalibacterium	GCC	GGGGG	GGAATGG	GAT	GTTTC	GCAGTTG	Negativicutes	GCT	CGACG	GACGAAT	GGG	CGGAA	GCAAACA
Selenomonadales	GTC	GGCCG	GGGGGGG	GGT	CGAAG	GCGCTCC	Bacteroidota	GTA	CCAGC	GATCGGA	GGC	CGCGG	GCATTTC
Bacteroidota	CAA	GCAGC	GCAGCAG	GCG	CCAGG	GCCGCGG	Bacteroidia	GTG	CTGGC	GGGGGGG	GCC	CCGCG	GCGAAGG
Bacteroidaceae	CAG	CGATA	GTCTCTT	GCT	CCGGG	GTAAAGC	Bacteroidaceae	GTC	TATCG	GTCACAG	GTT	CTCAA	GCGGAAT
Bacteroides_cellulosilyticus	CGT	CGTCG	CGAGACT	GTG	CCTGG	CCCTTTA	Bacteroides_stercoris	CGT	TGGAA	CAGCGCC	CGC	CTTTA	GCGGTGA
Bacteroides_fragilis	CCC	CCGCA	CGACGAA	GTC	CTCTA	TAATACG	Bacteroides_thetaiotaomicron	CCG	TCACT	CATTCCA	CCG	TGAAA	GCCGCCT
Bacteroides_stercoris	TAT	CCTGG	CGGCGGC	CAC	TAATA	TACGGAG	Bacteroides_uniformis	CCC	TCTGC	CGAGACC	CTC	TGTAG	GTGTCAG
Bacteroides_uniformis	TGA	CTTAT	CCAGTCA	CGT	TAGAG	TACGCAC	Phocaeicola_dorei	CCT	TCTCT	CGACGAA	TAA	TCAGT	GTGTTCC
Phocaeicola	TGG	CTTGC	TAAAAAA	CCG	TGGTG	TGAAATG	Phocaeicola_vulgatus	CTC	TTATC	CGACTAG	TAG	TTCGC	GTTGAGC
Phocaeicola_vulgatus	TCC	TGGCG	TATCTCG	CTA	TCCAG	TGTAGCG	Rikenellaceae	CTT	TTTTC	CTGTCTC	TGG		CAGTTTC
Rikenellaceae	TCT	TGTGT	TCATTAA	CTC	TCTAA	TCCGCCT	Tannerellaceae	TAT	TTTTT	TATGCCG	TGC		CGAAGGC
Parabacteroides_merdae	TTA	TCTGT	TCTCTTA	CTT			Pseudomonadota	TGC		TGAAAAA	TGT		CGGTGAA
Gammaproteobacteria	TTT	TTCCG	TTACGCG	TCA			Eukaryota	TCG		TGTCTCT	TTT		CGCATTT
Eukaryota		TTTTT	TTTTTTT				Fungi	TCT		TCACAGT			CGTAGAT
Metazoa								TTT		TTATCTC			CCAGTGA
										TTCTGCT			CCCTTTA
													CTGACTT
													TAAAGCG
													TAATCCT
													TAGATAT
													TGGCACG
													TGCCAGC
													TCCAGTA
													TCCGGAT
													TTCGCCA
