# Supplementary material for: Constructing inflammatory bowel disease diagnostic models based on k-mer and machine learning
Source: Front Microbiol. 2025 Jun 25;16:1578005. doi: 10.3389/fmicb.2025.1578005 (PMC12239758; doi:10.3389/fmicb.2025.1578005)
Supplement: Supplementary file 5 [file Table_5.csv]

Table S5. Performance Metrics of Diagnostic Models for Classifying NC, IBD, CD, and UC Using Microbiota Data
Model	Sensitivity	Specificity	Youden Index	Recall	F1 Score	Accuracy	MCC	Train AUC	Test AUC	Train PR AUC	Test PR AUC
LR_NC_vs_IBD	0.872±0.045	0.692±0.078	0.565±0.083	0.872±0.045	0.906±0.026	0.846±0.038	0.503±0.086	0.898±0.016	0.832±0.058	0.888±0.014	0.949±0.034
SVM_NC_vs_IBD	0.872±0.058	0.692±0.103	0.565±0.119	0.872±0.058	0.906±0.035	0.846±0.052	0.509±0.124	0.908±0.013	0.818±0.080	0.898±0.007	0.948±0.032
NB_NC_vs_IBD	0.828±0.063	0.564±0.136	0.392±0.133	0.828±0.063	0.870±0.040	0.789±0.052	0.339±0.104	0.813±0.014	0.744±0.091	0.754±0.018	0.927±0.036
FFNN_NC_vs_IBD	0.775±0.072	0.718±0.074	0.493±0.085	0.775±0.072	0.850±0.048	0.767±0.059	0.394±0.079	0.949±0.022	0.848±0.052	0.952±0.025	0.966±0.017
LR_CD_vs_UC	0.761±0.027	0.567±0.198	0.328±0.207	0.761±0.027	0.833±0.025	0.736±0.039	0.246±0.148	0.875±0.015	0.695±0.124	0.885±0.019	0.915±0.047
SVM_CD_vs_UC	0.701±0.062	0.667±0.185	0.367±0.181	0.701±0.062	0.800±0.044	0.696±0.053	0.263±0.126	0.895±0.010	0.720±0.122	0.904±0.017	0.921±0.044
NB_CD_vs_UC	0.604±0.068	0.567±0.175	0.171±0.171	0.604±0.068	0.723±0.062	0.599±0.076	0.119±0.119	0.784±0.026	0.585±0.137	0.768±0.032	0.885±0.050
FFNN_CD_vs_UC	0.665±0.059	0.800±0.170	0.465±0.150	0.665±0.059	0.784±0.041	0.683±0.045	0.324±0.102	0.905±0.027	0.810±0.102	0.924±0.023	0.960±0.027
Integrated_NC_vs_IBD	0.903±0.015	0.718±0.121	0.621±0.121	0.903±0.015	0.926±0.012	0.876±0.021	0.563±0.094	0.929±0.013	0.868±0.061	0.926±0.015	0.965±0.029
Integrated_CD_vs_UC	0.711±0.044	0.700±0.143	0.411±0.128	0.711±0.044	0.809±0.027	0.709±0.033	0.293±0.085	0.911±0.010	0.809±0.076	0.922±0.008	0.963±0.018
