# Supplementary material for: Constructing inflammatory bowel disease diagnostic models based on k-mer and machine learning
Source: Front Microbiol. 2025 Jun 25;16:1578005. doi: 10.3389/fmicb.2025.1578005 (PMC12239758; doi:10.3389/fmicb.2025.1578005)
Supplement: Supplementary file 6 [file Table_6.csv]

Table S6. Performance Metrics of Diagnostic Models for Classifying NC, IBD, CD, and UC Using 3-mer Metagenomic Data
Model	Sensitivity	Specificity	Youden Index	Recall	F1 Score	Accuracy	MCC	Train ROC AUC	Test ROC AUC	Train PR AUC	Test PR AUC
Integrated_NC_vs_IBD	0.894±0.046	0.768±0.085	0.662±0.103	0.894±0.046	0.924±0.027	0.876±0.043	0.597±0.122	0.954±0.012	0.855±0.083	0.949±0.014	0.956±0.036
Integrated_CD_vs_UC	0.893±0.033	0.867±0.058	0.760±0.078	0.893±0.033	0.933±0.021	0.890±0.033	0.641±0.080	0.974±0.004	0.946±0.017	0.982±0.003	0.992±0.003
LR_NC_vs_IBD	0.894±0.053	0.796±0.086	0.691±0.071	0.894±0.053	0.926±0.026	0.880±0.039	0.617±0.077	0.973±0.007	0.892±0.073	0.976±0.006	0.971±0.027
LR_CD_vs_UC	0.883±0.031	0.933±0.072	0.816±0.077	0.883±0.031	0.932±0.018	0.890±0.028	0.667±0.070	0.972±0.002	0.942±0.011	0.980±0.002	0.991±0.002
SVM_NC_vs_IBD	0.912±0.057	0.796±0.086	0.708±0.082	0.912±0.057	0.935±0.029	0.894±0.045	0.658±0.112	0.973±0.010	0.896±0.074	0.977±0.008	0.976±0.021
SVM_CD_vs_UC	0.893±0.034	0.900±0.117	0.793±0.119	0.893±0.034	0.936±0.020	0.894±0.032	0.662±0.094	0.969±0.003	0.944±0.022	0.980±0.002	0.992±0.004
NB_NC_vs_IBD	0.824±0.016	0.614±0.072	0.438±0.065	0.824±0.016	0.872±0.007	0.793±0.011	0.363±0.049	0.906±0.013	0.753±0.061	0.899±0.015	0.936±0.024
NB_CD_vs_UC	0.863±0.039	0.767±0.072	0.629±0.074	0.863±0.039	0.908±0.022	0.850±0.034	0.521±0.075	0.947±0.010	0.875±0.067	0.945±0.015	0.965±0.030
FFNN_NC_vs_IBD	0.934±0.027	0.821±0.051	0.755±0.030	0.934±0.027	0.950±0.011	0.917±0.017	0.708±0.033	0.995±0.005	0.965±0.016	0.995±0.005	0.994±0.003
FFNN_CD_vs_UC	0.934±0.030	0.933±0.117	0.868±0.144	0.934±0.030	0.961±0.024	0.934±0.040	0.769±0.140	0.987±0.011	0.951±0.049	0.990±0.009	0.992±0.010
