# Supplementary material for: Constructing inflammatory bowel disease diagnostic models based on k-mer and machine learning
Source: Front Microbiol. 2025 Jun 25;16:1578005. doi: 10.3389/fmicb.2025.1578005 (PMC12239758; doi:10.3389/fmicb.2025.1578005)
Supplement: Supplementary file 7 [file Table_7.csv]

Table S7. Performance Metrics of Diagnostic Models for Classifying NC, IBD, CD, and UC Using 5-mer Metagenomic Data
Model	Sensitivity	Specificity	Youden Index	Recall	F1 Score	Accuracy	MCC	Train ROC AUC	Test ROC AUC	Train PR AUC	Test PR AUC
Integrated_NC_vs_IBD	0.912±0.050	0.771±0.079	0.684±0.057	0.912±0.050	0.934±0.023	0.891±0.035	0.635±0.080	0.972±0.006	0.912±0.033	0.975±0.006	0.977±0.014
Integrated_CD_vs_UC	0.893±0.026	0.900±0.175	0.793±0.164	0.893±0.026	0.936±0.014	0.894±0.023	0.657±0.110	0.965±0.008	0.944±0.013	0.975±0.006	0.992±0.002
LR_NC_vs_IBD	0.898±0.046	0.846±0.081	0.745±0.069	0.898±0.046	0.933±0.022	0.891±0.034	0.658±0.077	0.985±0.002	0.933±0.041	0.986±0.002	0.983±0.015
LR_CD_vs_UC	0.858±0.018	0.867±0.234	0.724±0.228	0.858±0.018	0.914±0.017	0.859±0.030	0.568±0.166	0.965±0.009	0.936±0.030	0.973±0.006	0.990±0.005
SVM_NC_vs_IBD	0.911±0.062	0.796±0.110	0.708±0.062	0.911±0.062	0.935±0.028	0.895±0.039	0.659±0.046	0.987±0.004	0.941±0.020	0.989±0.002	0.989±0.004
SVM_CD_vs_UC	0.868±0.026	0.833±0.226	0.701±0.204	0.868±0.026	0.917±0.008	0.863±0.015	0.562±0.132	0.960±0.011	0.930±0.029	0.973±0.008	0.990±0.005
NB_NC_vs_IBD	0.776±0.067	0.668±0.047	0.444±0.067	0.776±0.067	0.844±0.042	0.759±0.055	0.354±0.067	0.915±0.004	0.785±0.049	0.904±0.008	0.942±0.019
NB_CD_vs_UC	0.873±0.043	0.700±0.234	0.573±0.212	0.873±0.043	0.910±0.020	0.850±0.032	0.480±0.144	0.956±0.007	0.953±0.017	0.968±0.005	0.993±0.003
FFNN_NC_vs_IBD	0.947±0.020	0.771±0.144	0.718±0.134	0.947±0.020	0.954±0.011	0.921±0.019	0.697±0.089	0.991±0.007	0.963±0.037	0.991±0.006	0.992±0.010
FFNN_CD_vs_UC	0.924±0.037	0.767±0.219	0.691±0.249	0.924±0.037	0.943±0.034	0.903±0.057	0.630±0.224	0.975±0.033	0.909±0.107	0.980±0.027	0.979±0.029
