# Supplementary material for: Constructing inflammatory bowel disease diagnostic models based on k-mer and machine learning
Source: Front Microbiol. 2025 Jun 25;16:1578005. doi: 10.3389/fmicb.2025.1578005 (PMC12239758; doi:10.3389/fmicb.2025.1578005)
Supplement: Supplementary file 8 [file Table_8.csv]

Table S8. Performance Metrics of Diagnostic Models for Classifying NC, IBD, CD, and UC Using 7-mer Metagenomic Data
Model	Sensitivity	Specificity	Youden Index	Recall	F1 Score	Accuracy	MCC	Train ROC AUC	Test ROC AUC	Train PR AUC	Test PR AUC
Integrated_NC_vs_IBD	0.789±0.071	0.875±0.098	0.664±0.095	0.789±0.071	0.869±0.042	0.800±0.057	0.520±0.088	0.958±0.004	0.911±0.049	0.956±0.004	0.978±0.014
Integrated_CD_vs_UC	0.726±0.060	0.867±0.109	0.593±0.071	0.726±0.060	0.830±0.035	0.745±0.042	0.425±0.042	0.950±0.009	0.905±0.027	0.961±0.005	0.985±0.005
LR_NC_vs_IBD	0.885±0.054	0.821±0.086	0.707±0.088	0.885±0.054	0.923±0.029	0.876±0.044	0.622±0.096	0.966±0.005	0.920±0.058	0.972±0.005	0.977±0.025
LR_CD_vs_UC	0.853±0.028	0.767±0.149	0.620±0.137	0.853±0.028	0.903±0.014	0.841±0.022	0.499±0.090	0.946±0.011	0.919±0.030	0.957±0.007	0.987±0.005
SVM_NC_vs_IBD	0.890±0.041	0.846±0.081	0.736±0.087	0.890±0.041	0.928±0.023	0.883±0.035	0.640±0.093	0.966±0.005	0.914±0.046	0.974±0.005	0.977±0.022
SVM_CD_vs_UC	0.868±0.037	0.733±0.149	0.602±0.124	0.868±0.037	0.909±0.015	0.850±0.022	0.502±0.070	0.948±0.008	0.857±0.057	0.960±0.003	0.969±0.015
NB_NC_vs_IBD	0.432±0.044	0.850±0.128	0.282±0.149	0.432±0.044	0.591±0.046	0.493±0.049	0.205±0.107	0.884±0.010	0.794±0.060	0.869±0.009	0.949±0.022
NB_CD_vs_UC	0.326±0.100	1.000±0.000	0.326±0.100	0.326±0.100	0.479±0.131	0.415±0.087	0.244±0.055	0.961±0.005	0.955±0.017	0.970±0.004	0.993±0.003
FFNN_NC_vs_IBD	0.881±0.036	0.896±0.083	0.777±0.050	0.881±0.036	0.928±0.014	0.883±0.020	0.657±0.021	0.984±0.007	0.966±0.026	0.986±0.007	0.994±0.004
FFNN_CD_vs_UC	0.833±0.055	0.800±0.109	0.633±0.090	0.833±0.055	0.893±0.030	0.829±0.041	0.503±0.063	0.978±0.014	0.925±0.023	0.981±0.012	0.988±0.004
