# Supplementary material for: Constructing inflammatory bowel disease diagnostic models based on k-mer and machine learning
Source: Front Microbiol. 2025 Jun 25;16:1578005. doi: 10.3389/fmicb.2025.1578005 (PMC12239758; doi:10.3389/fmicb.2025.1578005)
Supplement: Supplementary file 9 [file Table_9.csv]

Table S9. Performance Metrics of Diagnostic Models for Classifying NC, IBD, CD, and UC Using 3-mer Amplicon Data
Model	Sensitivity	Specificity	Youden Index	Recall	F1 Score	Accuracy	MCC	Train ROC AUC	Test ROC AUC	Train PR AUC	Test PR AUC
Integrated_NC_vs_IBD	0.766±0.035	0.648±0.076	0.414±0.043	0.766±0.035	0.834±0.016	0.747±0.018	0.336±0.024	0.821±0.008	0.763±0.015	0.824±0.009	0.936±0.007
Integrated_CD_vs_UC	0.833±0.046	0.571±0.061	0.404±0.074	0.833±0.046	0.831±0.028	0.759±0.036	0.409±0.077	0.884±0.004	0.838±0.040	0.910±0.003	0.935±0.019
LR_NC_vs_IBD	0.735±0.033	0.655±0.116	0.390±0.095	0.735±0.033	0.815±0.016	0.722±0.019	0.308±0.069	0.815±0.012	0.769±0.022	0.835±0.013	0.940±0.007
LR_CD_vs_UC	0.699±0.037	0.804±0.047	0.503±0.062	0.699±0.037	0.786±0.027	0.729±0.030	0.458±0.057	0.869±0.008	0.839±0.028	0.899±0.006	0.938±0.012
SVM_NC_vs_IBD	0.734±0.037	0.655±0.098	0.389±0.076	0.734±0.037	0.814±0.019	0.721±0.023	0.308±0.054	0.811±0.013	0.767±0.022	0.825±0.014	0.939±0.009
SVM_CD_vs_UC	0.717±0.043	0.804±0.051	0.521±0.067	0.717±0.043	0.798±0.031	0.742±0.034	0.476±0.062	0.865±0.010	0.835±0.029	0.897±0.007	0.936±0.013
NB_NC_vs_IBD	0.663±0.046	0.687±0.064	0.350±0.031	0.663±0.046	0.767±0.028	0.667±0.030	0.267±0.021	0.819±0.006	0.728±0.016	0.809±0.006	0.920±0.006
NB_CD_vs_UC	0.822±0.042	0.549±0.039	0.371±0.073	0.822±0.042	0.821±0.030	0.745±0.038	0.375±0.079	0.829±0.007	0.800±0.038	0.865±0.005	0.918±0.019
FFNN_NC_vs_IBD	0.771±0.091	0.695±0.090	0.466±0.032	0.771±0.091	0.838±0.053	0.759±0.063	0.390±0.035	0.922±0.025	0.823±0.017	0.934±0.023	0.956±0.007
FFNN_CD_vs_UC	0.678±0.056	0.924±0.033	0.601±0.063	0.678±0.056	0.792±0.041	0.748±0.041	0.545±0.057	0.940±0.010	0.884±0.031	0.950±0.007	0.955±0.013
