# Supplementary material for: Constructing inflammatory bowel disease diagnostic models based on k-mer and machine learning
Source: Front Microbiol. 2025 Jun 25;16:1578005. doi: 10.3389/fmicb.2025.1578005 (PMC12239758; doi:10.3389/fmicb.2025.1578005)
Supplement: Supplementary file 10 [file Table_10.csv]

Table S10. Performance Metrics of Diagnostic Models for Classifying NC, IBD, CD, and UC Using 5-mer Amplicon Data
Model	Sensitivity	Specificity	Youden Index	Recall	F1 Score	Accuracy	MCC	Train ROC AUC	Test ROC AUC	Train PR AUC	Test PR AUC
Integrated_NC_vs_IBD	0.800±0.023	0.609±0.070	0.410±0.055	0.800±0.023	0.852±0.010	0.769±0.013	0.344±0.039	0.840±0.005	0.796±0.010	0.865±0.004	0.950±0.003
Integrated_CD_vs_UC	0.636±0.056	0.908±0.032	0.544±0.066	0.636±0.056	0.759±0.043	0.714±0.041	0.493±0.058	0.883±0.005	0.848±0.034	0.906±0.004	0.941±0.014
LR_NC_vs_IBD	0.732±0.027	0.686±0.096	0.418±0.109	0.732±0.027	0.816±0.022	0.725±0.032	0.329±0.088	0.825±0.006	0.787±0.023	0.855±0.006	0.949±0.006
LR_CD_vs_UC	0.684±0.057	0.837±0.054	0.521±0.087	0.684±0.057	0.781±0.042	0.728±0.047	0.474±0.081	0.891±0.006	0.855±0.027	0.915±0.005	0.944±0.012
SVM_NC_vs_IBD	0.735±0.021	0.702±0.076	0.438±0.079	0.735±0.021	0.820±0.015	0.730±0.021	0.344±0.062	0.823±0.006	0.791±0.023	0.852±0.007	0.950±0.006
SVM_CD_vs_UC	0.697±0.054	0.859±0.069	0.556±0.088	0.697±0.054	0.794±0.040	0.743±0.043	0.506±0.080	0.884±0.008	0.853±0.021	0.908±0.008	0.942±0.012
NB_NC_vs_IBD	0.632±0.041	0.672±0.087	0.304±0.094	0.632±0.041	0.744±0.031	0.638±0.037	0.230±0.070	0.813±0.007	0.721±0.037	0.817±0.006	0.918±0.014
NB_CD_vs_UC	0.799±0.038	0.641±0.048	0.440±0.064	0.799±0.038	0.822±0.025	0.754±0.031	0.425±0.065	0.844±0.005	0.795±0.030	0.849±0.010	0.899±0.019
FFNN_NC_vs_IBD	0.836±0.023	0.640±0.055	0.476±0.050	0.836±0.023	0.876±0.012	0.804±0.017	0.414±0.043	0.912±0.032	0.831±0.026	0.928±0.027	0.958±0.009
FFNN_CD_vs_UC	0.796±0.053	0.804±0.080	0.601±0.078	0.796±0.053	0.849±0.031	0.799±0.036	0.565±0.073	0.957±0.009	0.900±0.027	0.964±0.007	0.961±0.011
