# Supplementary material for: Constructing inflammatory bowel disease diagnostic models based on k-mer and machine learning
Source: Front Microbiol. 2025 Jun 25;16:1578005. doi: 10.3389/fmicb.2025.1578005 (PMC12239758; doi:10.3389/fmicb.2025.1578005)
Supplement: Supplementary file 11 [file Table_11.csv]

Table S11. Performance Metrics of Diagnostic Models for Classifying NC, IBD, CD, and UC Using 7-mer Amplicon Data
Model	Sensitivity	Specificity	Youden Index	Recall	F1 Score	Accuracy	MCC	Train ROC AUC	Test ROC AUC	Train PR AUC	Test PR AUC
Integrated_NC_vs_IBD	0.786±0.018	0.632±0.056	0.418±0.052	0.786±0.018	0.846±0.011	0.761±0.015	0.346±0.042	0.843±0.006	0.773±0.010	0.858±0.008	0.941±0.004
Integrated_CD_vs_UC	0.760±0.047	0.821±0.055	0.581±0.046	0.760±0.047	0.829±0.025	0.777±0.027	0.537±0.044	0.905±0.003	0.891±0.009	0.923±0.003	0.957±0.004
LR_NC_vs_IBD	0.768±0.011	0.726±0.064	0.494±0.054	0.768±0.011	0.843±0.004	0.761±0.005	0.395±0.038	0.852±0.008	0.797±0.029	0.868±0.011	0.949±0.009
LR_CD_vs_UC	0.725±0.049	0.897±0.027	0.622±0.033	0.725±0.049	0.820±0.029	0.774±0.029	0.567±0.032	0.919±0.003	0.903±0.012	0.932±0.003	0.960±0.008
SVM_NC_vs_IBD	0.760±0.020	0.679±0.057	0.439±0.051	0.760±0.020	0.833±0.012	0.747±0.015	0.352±0.038	0.849±0.008	0.788±0.025	0.864±0.012	0.945±0.008
SVM_CD_vs_UC	0.727±0.044	0.880±0.044	0.608±0.020	0.727±0.044	0.819±0.022	0.771±0.021	0.555±0.017	0.912±0.006	0.894±0.009	0.927±0.006	0.957±0.007
NB_NC_vs_IBD	0.694±0.058	0.570±0.079	0.264±0.069	0.694±0.058	0.778±0.037	0.673±0.043	0.208±0.054	0.815±0.012	0.706±0.034	0.793±0.014	0.903±0.010
NB_CD_vs_UC	0.803±0.039	0.652±0.075	0.455±0.063	0.803±0.039	0.827±0.020	0.760±0.025	0.441±0.056	0.838±0.006	0.824±0.035	0.873±0.005	0.927±0.014
FFNN_NC_vs_IBD	0.740±0.023	0.789±0.035	0.529±0.016	0.740±0.023	0.830±0.012	0.748±0.014	0.413±0.011	0.906±0.019	0.830±0.015	0.938±0.015	0.962±0.004
FFNN_CD_vs_UC	0.697±0.080	0.940±0.018	0.638±0.081	0.697±0.080	0.807±0.057	0.766±0.057	0.581±0.075	0.915±0.019	0.871±0.043	0.949±0.010	0.954±0.020
